# Supplementary material for: Volatile Organic Compound Metabolism on Early Earth
Source: J Mol Evol. 2024 Jul 17;92(5):605–17. doi: 10.1007/s00239-024-10184-x (PMC11458752; doi:10.1007/s00239-024-10184-x)
Supplement: Supplementary file 1 — Supplementary file1 (XLS 757 KB) [file 239_2024_10184_MOESM1_ESM.xls]

## Sheet: S1
InChiKey	KEGG.ID	CID	Classification.Level	Classification
ABLZXFCXXLZCGV-UHFFFAOYSA-N	C06701	407	kingdom	Inorganic compounds
ABLZXFCXXLZCGV-UHFFFAOYSA-N	C06701	407	superclass	Homogeneous non-metal compounds
ABLZXFCXXLZCGV-UHFFFAOYSA-N	C06701	407	class	Non-metal oxoanionic compounds
ABLZXFCXXLZCGV-UHFFFAOYSA-N	C06701	407	subclass	Non-metal phosphonates
ADSGHWJRPOXXTD-IHWYPQMZSA-N	C04729	5280721	kingdom	Organic compounds
ADSGHWJRPOXXTD-IHWYPQMZSA-N	C04729	5280721	superclass	Organoheterocyclic compounds
ADSGHWJRPOXXTD-IHWYPQMZSA-N	C04729	5280721	class	Dihydrofurans
ADSGHWJRPOXXTD-IHWYPQMZSA-N	C04729	5280721	subclass	Furanones
ADSGHWJRPOXXTD-IHWYPQMZSA-N	C04729	5280721	level 5	Butenolides
ADSGHWJRPOXXTD-NSCUHMNNSA-N	C04706	5280718	kingdom	Organic compounds
ADSGHWJRPOXXTD-NSCUHMNNSA-N	C04706	5280718	superclass	Organoheterocyclic compounds
ADSGHWJRPOXXTD-NSCUHMNNSA-N	C04706	5280718	class	Dihydrofurans
ADSGHWJRPOXXTD-NSCUHMNNSA-N	C04706	5280718	subclass	Furanones
ADSGHWJRPOXXTD-NSCUHMNNSA-N	C04706	5280718	level 5	Butenolides
ADVPTQAUNPRNPO-REOHCLBHSA-N	C00606	1549098	kingdom	Organic compounds
ADVPTQAUNPRNPO-REOHCLBHSA-N	C00606	1549098	superclass	Organic acids and derivatives
ADVPTQAUNPRNPO-REOHCLBHSA-N	C00606	1549098	class	Carboxylic acids and derivatives
ADVPTQAUNPRNPO-REOHCLBHSA-N	C00606	1549098	subclass	Amino acids, peptides, and analogues
ADVPTQAUNPRNPO-REOHCLBHSA-N	C00606	1549098	level 5	Amino acids and derivatives
ADVPTQAUNPRNPO-REOHCLBHSA-N	C00606	1549098	level 6	Alpha amino acids and derivatives
ADVPTQAUNPRNPO-REOHCLBHSA-N	C00606	1549098	level 7	Alpha amino acids
ADVPTQAUNPRNPO-REOHCLBHSA-N	C00606	1549098	level 8	L-alpha-amino acids
AEMRFAOFKBGASW-UHFFFAOYSA-N	C00160	757	kingdom	Organic compounds
AEMRFAOFKBGASW-UHFFFAOYSA-N	C00160	757	superclass	Organic acids and derivatives
AEMRFAOFKBGASW-UHFFFAOYSA-N	C00160	757	class	Hydroxy acids and derivatives
AEMRFAOFKBGASW-UHFFFAOYSA-N	C00160	757	subclass	Alpha hydroxy acids and derivatives
AFENDNXGAFYKQO-VKHMYHEASA-N	C05984	440864	kingdom	Organic compounds
AFENDNXGAFYKQO-VKHMYHEASA-N	C05984	440864	superclass	Organic acids and derivatives
AFENDNXGAFYKQO-VKHMYHEASA-N	C05984	440864	class	Hydroxy acids and derivatives
AFENDNXGAFYKQO-VKHMYHEASA-N	C05984	440864	subclass	Alpha hydroxy acids and derivatives
AFMVESZOYKHDBJ-UHFFFAOYSA-N	C06711	74318	kingdom	Organic compounds
AFMVESZOYKHDBJ-UHFFFAOYSA-N	C06711	74318	superclass	Benzenoids
AFMVESZOYKHDBJ-UHFFFAOYSA-N	C06711	74318	class	Fluorenes
AFVFQIVMOAPDHO-UHFFFAOYSA-N	C11145	6395	kingdom	Organic compounds
AFVFQIVMOAPDHO-UHFFFAOYSA-N	C11145	6395	superclass	Organic acids and derivatives
AFVFQIVMOAPDHO-UHFFFAOYSA-N	C11145	6395	class	Organic sulfonic acids and derivatives
AFVFQIVMOAPDHO-UHFFFAOYSA-N	C11145	6395	subclass	Organosulfonic acids and derivatives
AFVFQIVMOAPDHO-UHFFFAOYSA-N	C11145	6395	level 5	Organosulfonic acids
AGBQKNBQESQNJD-SSDOTTSWSA-N	C16241	6112	kingdom	Organic compounds
AGBQKNBQESQNJD-SSDOTTSWSA-N	C16241	6112	superclass	Organoheterocyclic compounds
AGBQKNBQESQNJD-SSDOTTSWSA-N	C16241	6112	class	Dithiolanes
AGBQKNBQESQNJD-SSDOTTSWSA-N	C16241	6112	subclass	Lipoic acids and derivatives
AGGIJOLULBJGTQ-UHFFFAOYSA-N	C14179	31257	kingdom	Organic compounds
AGGIJOLULBJGTQ-UHFFFAOYSA-N	C14179	31257	superclass	Organic acids and derivatives
AGGIJOLULBJGTQ-UHFFFAOYSA-N	C14179	31257	class	Organic sulfonic acids and derivatives
AGGIJOLULBJGTQ-UHFFFAOYSA-N	C14179	31257	subclass	Organosulfonic acids and derivatives
AGGIJOLULBJGTQ-UHFFFAOYSA-N	C14179	31257	level 5	Organosulfonic acids
AGPKZVBTJJNPAG-WHFBIAKZSA-N	C00407	6306	kingdom	Organic compounds
AGPKZVBTJJNPAG-WHFBIAKZSA-N	C00407	6306	superclass	Organic acids and derivatives
AGPKZVBTJJNPAG-WHFBIAKZSA-N	C00407	6306	class	Carboxylic acids and derivatives
AGPKZVBTJJNPAG-WHFBIAKZSA-N	C00407	6306	subclass	Amino acids, peptides, and analogues
AGPKZVBTJJNPAG-WHFBIAKZSA-N	C00407	6306	level 5	Amino acids and derivatives
AGPKZVBTJJNPAG-WHFBIAKZSA-N	C00407	6306	level 6	Alpha amino acids and derivatives
AGPKZVBTJJNPAG-WHFBIAKZSA-N	C00407	6306	level 7	Isoleucine and derivatives
AGSPXMVUFBBBMO-UHFFFAOYSA-N	C05670	1647	kingdom	Organic compounds
AGSPXMVUFBBBMO-UHFFFAOYSA-N	C05670	1647	superclass	Organic nitrogen compounds
AGSPXMVUFBBBMO-UHFFFAOYSA-N	C05670	1647	class	Organonitrogen compounds
AGSPXMVUFBBBMO-UHFFFAOYSA-N	C05670	1647	subclass	Organic cyanides
AGSPXMVUFBBBMO-UHFFFAOYSA-N	C05670	1647	level 5	Nitriles
AICIYIDUYNFPRY-UHFFFAOYSA-N	C20382	22208	kingdom	Organic compounds
AICIYIDUYNFPRY-UHFFFAOYSA-N	C20382	22208	superclass	Organoheterocyclic compounds
AICIYIDUYNFPRY-UHFFFAOYSA-N	C20382	22208	class	Azoles
AICIYIDUYNFPRY-UHFFFAOYSA-N	C20382	22208	subclass	Imidazoles
AIJULSRZWUXGPQ-UHFFFAOYSA-N	C00546	880	kingdom	Organic compounds
AIJULSRZWUXGPQ-UHFFFAOYSA-N	C00546	880	superclass	Organic oxygen compounds
AIJULSRZWUXGPQ-UHFFFAOYSA-N	C00546	880	class	Organooxygen compounds
AIJULSRZWUXGPQ-UHFFFAOYSA-N	C00546	880	subclass	Carbonyl compounds
AIJULSRZWUXGPQ-UHFFFAOYSA-N	C00546	880	level 5	Aldehydes
AIJULSRZWUXGPQ-UHFFFAOYSA-N	C00546	880	level 6	Alpha ketoaldehydes
AJFKXWQDHFYKFK-UPHRSURJSA-N	C20231	46173244	kingdom	Organic compounds
AJFKXWQDHFYKFK-UPHRSURJSA-N	C20231	46173244	superclass	Organic acids and derivatives
AJFKXWQDHFYKFK-UPHRSURJSA-N	C20231	46173244	class	Carboxylic acids and derivatives
AJFKXWQDHFYKFK-UPHRSURJSA-N	C20231	46173244	subclass	Peroxycarboxylic acids and derivatives
AJFKXWQDHFYKFK-UPHRSURJSA-N	C20231	46173244	level 5	Peroxycarboxylic acids
AJPXTSMULZANCB-UHFFFAOYSA-N	C06601	301	kingdom	Organic compounds
AJPXTSMULZANCB-UHFFFAOYSA-N	C06601	301	superclass	Benzenoids
AJPXTSMULZANCB-UHFFFAOYSA-N	C06601	301	class	Phenols
AJPXTSMULZANCB-UHFFFAOYSA-N	C06601	301	subclass	1,4-dihydroxy-2-halobenzenoids
AKXKFZDCRYJKTF-UHFFFAOYSA-N	C00969	75049	kingdom	Organic compounds
AKXKFZDCRYJKTF-UHFFFAOYSA-N	C00969	75049	superclass	Organic oxygen compounds
AKXKFZDCRYJKTF-UHFFFAOYSA-N	C00969	75049	class	Organooxygen compounds
AKXKFZDCRYJKTF-UHFFFAOYSA-N	C00969	75049	subclass	Carbonyl compounds
AKXKFZDCRYJKTF-UHFFFAOYSA-N	C00969	75049	level 5	Aldehydes
AKXKFZDCRYJKTF-UHFFFAOYSA-N	C00969	75049	level 6	Alpha-hydrogen aldehydes
ALEWCKXBHSDCCT-YFVJMOTDSA-N	C20121	10357552	kingdom	Organic compounds
ALEWCKXBHSDCCT-YFVJMOTDSA-N	C20121	10357552	superclass	Lipids and lipid-like molecules
ALEWCKXBHSDCCT-YFVJMOTDSA-N	C20121	10357552	class	Prenol lipids
ALEWCKXBHSDCCT-YFVJMOTDSA-N	C20121	10357552	subclass	Sesquiterpenoids
ALFQPWXBAWHVDP-UHFFFAOYSA-N	C06762	441164	kingdom	Organic compounds
ALFQPWXBAWHVDP-UHFFFAOYSA-N	C06762	441164	superclass	Organic acids and derivatives
ALFQPWXBAWHVDP-UHFFFAOYSA-N	C06762	441164	class	Keto acids and derivatives
ALFQPWXBAWHVDP-UHFFFAOYSA-N	C06762	441164	subclass	Medium-chain keto acids and derivatives
ALRHLSYJTWAHJZ-UHFFFAOYSA-N	C01013	68152	kingdom	Organic compounds
ALRHLSYJTWAHJZ-UHFFFAOYSA-N	C01013	68152	superclass	Organic acids and derivatives
ALRHLSYJTWAHJZ-UHFFFAOYSA-N	C01013	68152	class	Hydroxy acids and derivatives
ALRHLSYJTWAHJZ-UHFFFAOYSA-N	C01013	68152	subclass	Beta hydroxy acids and derivatives
AMQJEAYHLZJPGS-UHFFFAOYSA-N	C16834	6276	kingdom	Organic compounds
AMQJEAYHLZJPGS-UHFFFAOYSA-N	C16834	6276	superclass	Organic oxygen compounds
AMQJEAYHLZJPGS-UHFFFAOYSA-N	C16834	6276	class	Organooxygen compounds
AMQJEAYHLZJPGS-UHFFFAOYSA-N	C16834	6276	subclass	Alcohols and polyols
AMQJEAYHLZJPGS-UHFFFAOYSA-N	C16834	6276	level 5	Primary alcohols
AOKCDAVWJLOAHG-UHFFFAOYSA-N	C15987	70703	kingdom	Organic compounds
AOKCDAVWJLOAHG-UHFFFAOYSA-N	C15987	70703	superclass	Organic acids and derivatives
AOKCDAVWJLOAHG-UHFFFAOYSA-N	C15987	70703	class	Carboxylic acids and derivatives
AOKCDAVWJLOAHG-UHFFFAOYSA-N	C15987	70703	subclass	Amino acids, peptides, and analogues
AOKCDAVWJLOAHG-UHFFFAOYSA-N	C15987	70703	level 5	Amino acids and derivatives
AOKCDAVWJLOAHG-UHFFFAOYSA-N	C15987	70703	level 6	Gamma amino acids and derivatives
AOMLMYXPXUTBQH-UHFFFAOYSA-N	C04282	440282	kingdom	Organic compounds
AOMLMYXPXUTBQH-UHFFFAOYSA-N	C04282	440282	superclass	Organoheterocyclic compounds
AOMLMYXPXUTBQH-UHFFFAOYSA-N	C04282	440282	class	Pyrrolines
AOYJXBVIPWAMOG-PKNBQFBNSA-N	C17253	25010752	kingdom	Organic compounds
AOYJXBVIPWAMOG-PKNBQFBNSA-N	C17253	25010752	superclass	Organic nitrogen compounds
AOYJXBVIPWAMOG-PKNBQFBNSA-N	C17253	25010752	class	Organonitrogen compounds
AOYJXBVIPWAMOG-PKNBQFBNSA-N	C17253	25010752	subclass	Oximes
AOYJXBVIPWAMOG-PKNBQFBNSA-N	C17253	25010752	level 5	Aldoximes
APKHDKJWSHYLEU-UHFFFAOYSA-N	C05703	440764	kingdom	Organic compounds
APKHDKJWSHYLEU-UHFFFAOYSA-N	C05703	440764	superclass	Organometallic compounds
APKHDKJWSHYLEU-UHFFFAOYSA-N	C05703	440764	class	Organometalloid compounds
APKHDKJWSHYLEU-UHFFFAOYSA-N	C05703	440764	subclass	Organoselenium compounds
APKHDKJWSHYLEU-UHFFFAOYSA-N	C05703	440764	level 5	Selenols
APWDZEIBFNZVND-UHFFFAOYSA-N	C16272	376	kingdom	Organic compounds
APWDZEIBFNZVND-UHFFFAOYSA-N	C16272	376	superclass	Organic acids and derivatives
APWDZEIBFNZVND-UHFFFAOYSA-N	C16272	376	class	Hydroxy acids and derivatives
APWDZEIBFNZVND-UHFFFAOYSA-N	C16272	376	subclass	Medium-chain hydroxy acids and derivatives
ARCJQKUWGAZPFX-OKILXGFUSA-N	C16014	98511	kingdom	Organic compounds
ARCJQKUWGAZPFX-OKILXGFUSA-N	C16014	98511	superclass	Phenylpropanoids and polyketides
ARCJQKUWGAZPFX-OKILXGFUSA-N	C16014	98511	class	Stilbenes
ARJPPNFIEQKVBB-UHFFFAOYSA-N	C18170	5460495	kingdom	Organic compounds
ARJPPNFIEQKVBB-UHFFFAOYSA-N	C18170	5460495	superclass	Organic oxygen compounds
ARJPPNFIEQKVBB-UHFFFAOYSA-N	C18170	5460495	class	Organooxygen compounds
ARJPPNFIEQKVBB-UHFFFAOYSA-N	C18170	5460495	subclass	Carbonyl compounds
ARJPPNFIEQKVBB-UHFFFAOYSA-N	C18170	5460495	level 5	Aldehydes
ARJPPNFIEQKVBB-UHFFFAOYSA-N	C18170	5460495	level 6	Alpha-hydrogen aldehydes
ASCFNMCAHFUBCO-UHFFFAOYSA-N	C00988	529	kingdom	Organic compounds
ASCFNMCAHFUBCO-UHFFFAOYSA-N	C00988	529	superclass	Organic acids and derivatives
ASCFNMCAHFUBCO-UHFFFAOYSA-N	C00988	529	class	Organic phosphoric acids and derivatives
ASCFNMCAHFUBCO-UHFFFAOYSA-N	C00988	529	subclass	Phosphate esters
ASCFNMCAHFUBCO-UHFFFAOYSA-N	C00988	529	level 5	Alkyl phosphates
ASCFNMCAHFUBCO-UHFFFAOYSA-N	C00988	529	level 6	Monoalkyl phosphates
ATRCOGLZUCICIV-SECBINFHSA-N	C03043	439886	kingdom	Organic compounds
ATRCOGLZUCICIV-SECBINFHSA-N	C03043	439886	superclass	Organoheterocyclic compounds
ATRCOGLZUCICIV-SECBINFHSA-N	C03043	439886	class	Pyridines and derivatives
ATRCOGLZUCICIV-SECBINFHSA-N	C03043	439886	subclass	Pyrrolidinylpyridines
ATRCOGLZUCICIV-VIFPVBQESA-N	C01056	439383	kingdom	Organic compounds
ATRCOGLZUCICIV-VIFPVBQESA-N	C01056	439383	superclass	Organoheterocyclic compounds
ATRCOGLZUCICIV-VIFPVBQESA-N	C01056	439383	class	Pyridines and derivatives
ATRCOGLZUCICIV-VIFPVBQESA-N	C01056	439383	subclass	Pyrrolidinylpyridines
AUTOLBMXDDTRRT-UHFFFAOYSA-N	C01909	643	kingdom	Organic compounds
AUTOLBMXDDTRRT-UHFFFAOYSA-N	C01909	643	superclass	Organoheterocyclic compounds
AUTOLBMXDDTRRT-UHFFFAOYSA-N	C01909	643	class	Azoles
AUTOLBMXDDTRRT-UHFFFAOYSA-N	C01909	643	subclass	Imidazoles
AUTOLBMXDDTRRT-UHFFFAOYSA-N	C01909	643	level 5	Substituted imidazoles
AUTOLBMXDDTRRT-UHFFFAOYSA-N	C01909	643	level 6	Imidazolyl carboxylic acids and derivatives
AVWRKZWQTYIKIY-UHFFFAOYSA-N	C01010	150833	kingdom	Organic compounds
AVWRKZWQTYIKIY-UHFFFAOYSA-N	C01010	150833	superclass	Organic acids and derivatives
AVWRKZWQTYIKIY-UHFFFAOYSA-N	C01010	150833	class	Organic carbonic acids and derivatives
AVWRKZWQTYIKIY-UHFFFAOYSA-N	C01010	150833	subclass	Ureas
AVXURJPOCDRRFD-UHFFFAOYSA-N	C00192	787	kingdom	Inorganic compounds
AVXURJPOCDRRFD-UHFFFAOYSA-N	C00192	787	superclass	Homogeneous non-metal compounds
AVXURJPOCDRRFD-UHFFFAOYSA-N	C00192	787	class	Homogeneous other non-metal compounds
AWJUIBRHMBBTKR-UHFFFAOYSA-N	C06323	8405	kingdom	Organic compounds
AWJUIBRHMBBTKR-UHFFFAOYSA-N	C06323	8405	superclass	Organoheterocyclic compounds
AWJUIBRHMBBTKR-UHFFFAOYSA-N	C06323	8405	class	Isoquinolines and derivatives
AWUCVROLDVIAJX-GSVOUGTGSA-N	C00093	439162	kingdom	Organic compounds
AWUCVROLDVIAJX-GSVOUGTGSA-N	C00093	439162	superclass	Lipids and lipid-like molecules
AWUCVROLDVIAJX-GSVOUGTGSA-N	C00093	439162	class	Glycerophospholipids
AWUCVROLDVIAJX-GSVOUGTGSA-N	C00093	439162	subclass	Glycerophosphates
AWUCVROLDVIAJX-UHFFFAOYSA-N	C03189	754	kingdom	Organic compounds
AWUCVROLDVIAJX-UHFFFAOYSA-N	C03189	754	superclass	Lipids and lipid-like molecules
AWUCVROLDVIAJX-UHFFFAOYSA-N	C03189	754	class	Glycerophospholipids
AWUCVROLDVIAJX-UHFFFAOYSA-N	C03189	754	subclass	Glycerophosphates
AWUCVROLDVIAJX-VKHMYHEASA-N	C00623	439276	kingdom	Organic compounds
AWUCVROLDVIAJX-VKHMYHEASA-N	C00623	439276	superclass	Lipids and lipid-like molecules
AWUCVROLDVIAJX-VKHMYHEASA-N	C00623	439276	class	Glycerophospholipids
AWUCVROLDVIAJX-VKHMYHEASA-N	C00623	439276	subclass	Glycerophosphates
AXLLOSUYAVXOIN-ZETCQYMHSA-N	C20646	70243965	kingdom	Organic compounds
AXLLOSUYAVXOIN-ZETCQYMHSA-N	C20646	70243965	superclass	Benzenoids
AXLLOSUYAVXOIN-ZETCQYMHSA-N	C20646	70243965	class	Benzene and substituted derivatives
AXLLOSUYAVXOIN-ZETCQYMHSA-N	C20646	70243965	subclass	Phenylpyruvic acid derivatives
AXUADEXBLHHYAJ-KGSGWQTPSA-N	C19677	25245391	kingdom	Organic compounds
AXUADEXBLHHYAJ-KGSGWQTPSA-N	C19677	25245391	superclass	Lipids and lipid-like molecules
AXUADEXBLHHYAJ-KGSGWQTPSA-N	C19677	25245391	class	Prenol lipids
AXUADEXBLHHYAJ-KGSGWQTPSA-N	C19677	25245391	subclass	Sesquiterpenoids
AXUADEXBLHHYAJ-KGSGWQTPSA-N	C19677	25245391	level 5	Germacrane sesquiterpenoids
AYFXPGXAZMFWNH-ARJAWSKDSA-N	C12838	5280677	kingdom	Organic compounds
AYFXPGXAZMFWNH-ARJAWSKDSA-N	C12838	5280677	superclass	Organoheterocyclic compounds
AYFXPGXAZMFWNH-ARJAWSKDSA-N	C12838	5280677	class	Dihydrofurans
AYFXPGXAZMFWNH-ARJAWSKDSA-N	C12838	5280677	subclass	Furanones
AYFXPGXAZMFWNH-ARJAWSKDSA-N	C12838	5280677	level 5	Butenolides
AYFXPGXAZMFWNH-ONEGZZNKSA-N	C04431	5459914	kingdom	Organic compounds
AYFXPGXAZMFWNH-ONEGZZNKSA-N	C04431	5459914	superclass	Organoheterocyclic compounds
AYFXPGXAZMFWNH-ONEGZZNKSA-N	C04431	5459914	class	Dihydrofurans
AYFXPGXAZMFWNH-ONEGZZNKSA-N	C04431	5459914	subclass	Furanones
AYFXPGXAZMFWNH-ONEGZZNKSA-N	C04431	5459914	level 5	Butenolides
AYKYOOPFBCOXSL-UHFFFAOYSA-N	C03766	26548	kingdom	Organic compounds
AYKYOOPFBCOXSL-UHFFFAOYSA-N	C03766	26548	superclass	Benzenoids
AYKYOOPFBCOXSL-UHFFFAOYSA-N	C03766	26548	class	Benzene and substituted derivatives
AYKYOOPFBCOXSL-UHFFFAOYSA-N	C03766	26548	subclass	Benzyl cyanides
AYNPIRVEWMUJDE-UHFFFAOYSA-N	C06600	65	kingdom	Organic compounds
AYNPIRVEWMUJDE-UHFFFAOYSA-N	C06600	65	superclass	Benzenoids
AYNPIRVEWMUJDE-UHFFFAOYSA-N	C06600	65	class	Phenols
AYNPIRVEWMUJDE-UHFFFAOYSA-N	C06600	65	subclass	1,4-dihydroxy-2-halobenzenoids
AZQWKYJCGOJGHM-UHFFFAOYSA-N	C00472	4650	kingdom	Organic compounds
AZQWKYJCGOJGHM-UHFFFAOYSA-N	C00472	4650	superclass	Organic oxygen compounds
AZQWKYJCGOJGHM-UHFFFAOYSA-N	C00472	4650	class	Organooxygen compounds
AZQWKYJCGOJGHM-UHFFFAOYSA-N	C00472	4650	subclass	Carbonyl compounds
AZQWKYJCGOJGHM-UHFFFAOYSA-N	C00472	4650	level 5	Ketones
AZQWKYJCGOJGHM-UHFFFAOYSA-N	C00472	4650	level 6	Cyclic ketones
AZQWKYJCGOJGHM-UHFFFAOYSA-N	C00472	4650	level 7	Quinones
AZQWKYJCGOJGHM-UHFFFAOYSA-N	C00472	4650	level 8	Benzoquinones
AZQWKYJCGOJGHM-UHFFFAOYSA-N	C00472	4650	level 9	P-benzoquinones
BACDCBUEYBFLFV-JGVFFNPUSA-N	C06727	441155	kingdom	Organic compounds
BACDCBUEYBFLFV-JGVFFNPUSA-N	C06727	441155	superclass	Organic oxygen compounds
BACDCBUEYBFLFV-JGVFFNPUSA-N	C06727	441155	class	Organooxygen compounds
BACDCBUEYBFLFV-JGVFFNPUSA-N	C06727	441155	subclass	Alcohols and polyols
BACDCBUEYBFLFV-JGVFFNPUSA-N	C06727	441155	level 5	Polyols
BACDCBUEYBFLFV-JGVFFNPUSA-N	C06727	441155	level 6	1,2-diols
BAVONGHXFVOKBV-VHSXEESVSA-N	C11409	443178	kingdom	Organic compounds
BAVONGHXFVOKBV-VHSXEESVSA-N	C11409	443178	superclass	Lipids and lipid-like molecules
BAVONGHXFVOKBV-VHSXEESVSA-N	C11409	443178	class	Prenol lipids
BAVONGHXFVOKBV-VHSXEESVSA-N	C11409	443178	subclass	Monoterpenoids
BAVONGHXFVOKBV-VHSXEESVSA-N	C11409	443178	level 5	Menthane monoterpenoids
BAVONGHXFVOKBV-ZJUUUORDSA-N	C00964	94221	kingdom	Organic compounds
BAVONGHXFVOKBV-ZJUUUORDSA-N	C00964	94221	superclass	Lipids and lipid-like molecules
BAVONGHXFVOKBV-ZJUUUORDSA-N	C00964	94221	class	Prenol lipids
BAVONGHXFVOKBV-ZJUUUORDSA-N	C00964	94221	subclass	Monoterpenoids
BAVONGHXFVOKBV-ZJUUUORDSA-N	C00964	94221	level 5	Menthane monoterpenoids
BAVYZALUXZFZLV-UHFFFAOYSA-N	C00218	6329	kingdom	Organic compounds
BAVYZALUXZFZLV-UHFFFAOYSA-N	C00218	6329	superclass	Organic nitrogen compounds
BAVYZALUXZFZLV-UHFFFAOYSA-N	C00218	6329	class	Organonitrogen compounds
BAVYZALUXZFZLV-UHFFFAOYSA-N	C00218	6329	subclass	Amines
BAVYZALUXZFZLV-UHFFFAOYSA-N	C00218	6329	level 5	Primary amines
BAVYZALUXZFZLV-UHFFFAOYSA-N	C00218	6329	level 6	Monoalkylamines
BBKYOZJVRPOMGL-DTWKUNHWSA-N	C11403	443169	kingdom	Organic compounds
BBKYOZJVRPOMGL-DTWKUNHWSA-N	C11403	443169	superclass	Organoheterocyclic compounds
BBKYOZJVRPOMGL-DTWKUNHWSA-N	C11403	443169	class	Lactones
BBKYOZJVRPOMGL-IUCAKERBSA-N	C11418	443187	kingdom	Organic compounds
BBKYOZJVRPOMGL-IUCAKERBSA-N	C11418	443187	superclass	Organoheterocyclic compounds
BBKYOZJVRPOMGL-IUCAKERBSA-N	C11418	443187	class	Lactones
BBYDXOIZLAWGSL-UHFFFAOYSA-N	C02371	9973	kingdom	Organic compounds
BBYDXOIZLAWGSL-UHFFFAOYSA-N	C02371	9973	superclass	Benzenoids
BBYDXOIZLAWGSL-UHFFFAOYSA-N	C02371	9973	class	Benzene and substituted derivatives
BBYDXOIZLAWGSL-UHFFFAOYSA-N	C02371	9973	subclass	Benzoic acids and derivatives
BBYDXOIZLAWGSL-UHFFFAOYSA-N	C02371	9973	level 5	Halobenzoic acids and derivatives
BBYDXOIZLAWGSL-UHFFFAOYSA-N	C02371	9973	level 6	Halobenzoic acids
BCDGQXUMWHRQCB-UHFFFAOYSA-N	C01888	215	kingdom	Organic compounds
BCDGQXUMWHRQCB-UHFFFAOYSA-N	C01888	215	superclass	Organic oxygen compounds
BCDGQXUMWHRQCB-UHFFFAOYSA-N	C01888	215	class	Organooxygen compounds
BCDGQXUMWHRQCB-UHFFFAOYSA-N	C01888	215	subclass	Carbonyl compounds
BCDGQXUMWHRQCB-UHFFFAOYSA-N	C01888	215	level 5	Ketones
BCDGQXUMWHRQCB-UHFFFAOYSA-N	C01888	215	level 6	Alpha-amino ketones
BDAGIHXWWSANSR-UHFFFAOYSA-N	C00058	284	kingdom	Organic compounds
BDAGIHXWWSANSR-UHFFFAOYSA-N	C00058	284	superclass	Organic acids and derivatives
BDAGIHXWWSANSR-UHFFFAOYSA-N	C00058	284	class	Carboxylic acids and derivatives
BDAGIHXWWSANSR-UHFFFAOYSA-N	C00058	284	subclass	Carboxylic acids
BDERNNFJNOPAEC-UHFFFAOYSA-N	C05979	1031	kingdom	Organic compounds
BDERNNFJNOPAEC-UHFFFAOYSA-N	C05979	1031	superclass	Organic oxygen compounds
BDERNNFJNOPAEC-UHFFFAOYSA-N	C05979	1031	class	Organooxygen compounds
BDERNNFJNOPAEC-UHFFFAOYSA-N	C05979	1031	subclass	Alcohols and polyols
BDERNNFJNOPAEC-UHFFFAOYSA-N	C05979	1031	level 5	Primary alcohols
BEHLMOQXOSLGHN-UHFFFAOYSA-M	C06011	440879	kingdom	Organic compounds
BEHLMOQXOSLGHN-UHFFFAOYSA-M	C06011	440879	superclass	Benzenoids
BEHLMOQXOSLGHN-UHFFFAOYSA-M	C06011	440879	class	Benzene and substituted derivatives
BEHLMOQXOSLGHN-UHFFFAOYSA-M	C06011	440879	subclass	Sulfanilides
BGTOWKSIORTVQH-UHFFFAOYSA-N	C00557	8452	kingdom	Organic compounds
BGTOWKSIORTVQH-UHFFFAOYSA-N	C00557	8452	superclass	Organic oxygen compounds
BGTOWKSIORTVQH-UHFFFAOYSA-N	C00557	8452	class	Organooxygen compounds
BGTOWKSIORTVQH-UHFFFAOYSA-N	C00557	8452	subclass	Carbonyl compounds
BGTOWKSIORTVQH-UHFFFAOYSA-N	C00557	8452	level 5	Ketones
BGTOWKSIORTVQH-UHFFFAOYSA-N	C00557	8452	level 6	Cyclic ketones
BHHGXPLMPWCGHP-UHFFFAOYSA-N	C05332	1001	kingdom	Organic compounds
BHHGXPLMPWCGHP-UHFFFAOYSA-N	C05332	1001	superclass	Benzenoids
BHHGXPLMPWCGHP-UHFFFAOYSA-N	C05332	1001	class	Benzene and substituted derivatives
BHHGXPLMPWCGHP-UHFFFAOYSA-N	C05332	1001	subclass	Phenethylamines
BJKZXRGDVGYJTP-UHFFFAOYSA-N	C02709	153367	kingdom	Organic compounds
BJKZXRGDVGYJTP-UHFFFAOYSA-N	C02709	153367	superclass	Organic nitrogen compounds
BJKZXRGDVGYJTP-UHFFFAOYSA-N	C02709	153367	class	Organonitrogen compounds
BJKZXRGDVGYJTP-UHFFFAOYSA-N	C02709	153367	subclass	Amines
BJKZXRGDVGYJTP-UHFFFAOYSA-N	C02709	153367	level 5	N-acetoxyarylamines
BKAJNAXTPSGJCU-UHFFFAOYSA-N	C00233	70	kingdom	Organic compounds
BKAJNAXTPSGJCU-UHFFFAOYSA-N	C00233	70	superclass	Organic acids and derivatives
BKAJNAXTPSGJCU-UHFFFAOYSA-N	C00233	70	class	Keto acids and derivatives
BKAJNAXTPSGJCU-UHFFFAOYSA-N	C00233	70	subclass	Short-chain keto acids and derivatives
BKAWJIRCKVUVED-UHFFFAOYSA-N	C04294	1136	kingdom	Organic compounds
BKAWJIRCKVUVED-UHFFFAOYSA-N	C04294	1136	superclass	Organoheterocyclic compounds
BKAWJIRCKVUVED-UHFFFAOYSA-N	C04294	1136	class	Azoles
BKAWJIRCKVUVED-UHFFFAOYSA-N	C04294	1136	subclass	Thiazoles
BKAWJIRCKVUVED-UHFFFAOYSA-N	C04294	1136	level 5	4,5-disubstituted thiazoles
BKRLNEMLMVJATK-CYBMUJFWSA-N	C19752	49859620	kingdom	Organic compounds
BKRLNEMLMVJATK-CYBMUJFWSA-N	C19752	49859620	superclass	Hydrocarbons
BKRLNEMLMVJATK-CYBMUJFWSA-N	C19752	49859620	class	Unsaturated hydrocarbons
BKRLNEMLMVJATK-CYBMUJFWSA-N	C19752	49859620	subclass	Branched unsaturated hydrocarbons
BLGPPSRDEKNCLT-CDWXYHGHSA-N	C20181	56927933	kingdom	Organic compounds
BLGPPSRDEKNCLT-CDWXYHGHSA-N	C20181	56927933	superclass	Lipids and lipid-like molecules
BLGPPSRDEKNCLT-CDWXYHGHSA-N	C20181	56927933	class	Prenol lipids
BLGPPSRDEKNCLT-CDWXYHGHSA-N	C20181	56927933	subclass	Sesquiterpenoids
BLGPPSRDEKNCLT-CDWXYHGHSA-N	C20181	56927933	level 5	Eudesmane, isoeudesmane or cycloeudesmane sesquiterpenoids
BLHCMGRVFXRYRN-UHFFFAOYSA-N	C01020	72924	kingdom	Organic compounds
BLHCMGRVFXRYRN-UHFFFAOYSA-N	C01020	72924	superclass	Organoheterocyclic compounds
BLHCMGRVFXRYRN-UHFFFAOYSA-N	C01020	72924	class	Pyridines and derivatives
BLHCMGRVFXRYRN-UHFFFAOYSA-N	C01020	72924	subclass	Pyridinecarboxylic acids and derivatives
BLHCMGRVFXRYRN-UHFFFAOYSA-N	C01020	72924	level 5	Pyridinecarboxylic acids
BLHVJAAEHMLMOI-UHFFFAOYSA-N	C13482	151438	kingdom	Organic compounds
BLHVJAAEHMLMOI-UHFFFAOYSA-N	C13482	151438	superclass	Organic acids and derivatives
BLHVJAAEHMLMOI-UHFFFAOYSA-N	C13482	151438	class	Organic phosphoric acids and derivatives
BLHVJAAEHMLMOI-UHFFFAOYSA-N	C13482	151438	subclass	Phosphate esters
BLHVJAAEHMLMOI-UHFFFAOYSA-N	C13482	151438	level 5	Phosphoethanolamines
BRLDZKPJJNASGG-KRWDZBQOSA-N	C05204	164543	kingdom	Organic compounds
BRLDZKPJJNASGG-KRWDZBQOSA-N	C05204	164543	superclass	Alkaloids and derivatives
BRLDZKPJJNASGG-KRWDZBQOSA-N	C05204	164543	class	Protoberberine alkaloids and derivatives
BSABBBMNWQWLLU-GSVOUGTGSA-N	C00937	439350	kingdom	Organic compounds
BSABBBMNWQWLLU-GSVOUGTGSA-N	C00937	439350	superclass	Organic oxygen compounds
BSABBBMNWQWLLU-GSVOUGTGSA-N	C00937	439350	class	Organooxygen compounds
BSABBBMNWQWLLU-GSVOUGTGSA-N	C00937	439350	subclass	Carbonyl compounds
BSABBBMNWQWLLU-GSVOUGTGSA-N	C00937	439350	level 5	Aldehydes
BSABBBMNWQWLLU-GSVOUGTGSA-N	C00937	439350	level 6	Alpha-hydroxyaldehydes
BSABBBMNWQWLLU-UHFFFAOYSA-N	C05999	855	kingdom	Organic compounds
BSABBBMNWQWLLU-UHFFFAOYSA-N	C05999	855	superclass	Organic oxygen compounds
BSABBBMNWQWLLU-UHFFFAOYSA-N	C05999	855	class	Organooxygen compounds
BSABBBMNWQWLLU-UHFFFAOYSA-N	C05999	855	subclass	Carbonyl compounds
BSABBBMNWQWLLU-UHFFFAOYSA-N	C05999	855	level 5	Aldehydes
BSABBBMNWQWLLU-UHFFFAOYSA-N	C05999	855	level 6	Alpha-hydroxyaldehydes
BSABBBMNWQWLLU-VKHMYHEASA-N	C00424	439231	kingdom	Organic compounds
BSABBBMNWQWLLU-VKHMYHEASA-N	C00424	439231	superclass	Organic oxygen compounds
BSABBBMNWQWLLU-VKHMYHEASA-N	C00424	439231	class	Organooxygen compounds
BSABBBMNWQWLLU-VKHMYHEASA-N	C00424	439231	subclass	Carbonyl compounds
BSABBBMNWQWLLU-VKHMYHEASA-N	C00424	439231	level 5	Aldehydes
BSABBBMNWQWLLU-VKHMYHEASA-N	C00424	439231	level 6	Alpha-hydroxyaldehydes
BTCSSZJGUNDROE-UHFFFAOYSA-N	C00334	119	kingdom	Organic compounds
BTCSSZJGUNDROE-UHFFFAOYSA-N	C00334	119	superclass	Organic acids and derivatives
BTCSSZJGUNDROE-UHFFFAOYSA-N	C00334	119	class	Carboxylic acids and derivatives
BTCSSZJGUNDROE-UHFFFAOYSA-N	C00334	119	subclass	Amino acids, peptides, and analogues
BTCSSZJGUNDROE-UHFFFAOYSA-N	C00334	119	level 5	Amino acids and derivatives
BTCSSZJGUNDROE-UHFFFAOYSA-N	C00334	119	level 6	Gamma amino acids and derivatives
BTFQKIATRPGRBS-UHFFFAOYSA-N	C07214	10722	kingdom	Organic compounds
BTFQKIATRPGRBS-UHFFFAOYSA-N	C07214	10722	superclass	Benzenoids
BTFQKIATRPGRBS-UHFFFAOYSA-N	C07214	10722	class	Benzene and substituted derivatives
BTFQKIATRPGRBS-UHFFFAOYSA-N	C07214	10722	subclass	Benzoyl derivatives
BTJIUGUIPKRLHP-UHFFFAOYSA-N	C00870	980	kingdom	Organic compounds
BTJIUGUIPKRLHP-UHFFFAOYSA-N	C00870	980	superclass	Benzenoids
BTJIUGUIPKRLHP-UHFFFAOYSA-N	C00870	980	class	Phenols
BTJIUGUIPKRLHP-UHFFFAOYSA-N	C00870	980	subclass	Nitrophenols
BTNMPGBKDVTSJY-UHFFFAOYSA-N	C00166	997	kingdom	Organic compounds
BTNMPGBKDVTSJY-UHFFFAOYSA-N	C00166	997	superclass	Benzenoids
BTNMPGBKDVTSJY-UHFFFAOYSA-N	C00166	997	class	Benzene and substituted derivatives
BTNMPGBKDVTSJY-UHFFFAOYSA-N	C00166	997	subclass	Phenylpyruvic acid derivatives
BTWXCZBMTLSXQW-UHFFFAOYSA-N	C01034	439372	kingdom	Organic compounds
BTWXCZBMTLSXQW-UHFFFAOYSA-N	C01034	439372	superclass	Lipids and lipid-like molecules
BTWXCZBMTLSXQW-UHFFFAOYSA-N	C01034	439372	class	Steroids and steroid derivatives
BTWXCZBMTLSXQW-UHFFFAOYSA-N	C01034	439372	subclass	Androstane steroids
BTWXCZBMTLSXQW-UHFFFAOYSA-N	C01034	439372	level 5	Androgens and derivatives
BUTHMSUEBYPMKJ-UHFFFAOYSA-N	C05528	440717	kingdom	Organic compounds
BUTHMSUEBYPMKJ-UHFFFAOYSA-N	C05528	440717	superclass	Organic acids and derivatives
BUTHMSUEBYPMKJ-UHFFFAOYSA-N	C05528	440717	class	Keto acids and derivatives
BUTHMSUEBYPMKJ-UHFFFAOYSA-N	C05528	440717	subclass	Alpha-keto acids and derivatives
BVJSUAQZOZWCKN-UHFFFAOYSA-N	C17467	125	kingdom	Organic compounds
BVJSUAQZOZWCKN-UHFFFAOYSA-N	C17467	125	superclass	Benzenoids
BVJSUAQZOZWCKN-UHFFFAOYSA-N	C17467	125	class	Benzene and substituted derivatives
BVJSUAQZOZWCKN-UHFFFAOYSA-N	C17467	125	subclass	Benzyl alcohols
BVKZGUZCCUSVTD-UHFFFAOYSA-M	C00288	769	kingdom	Organic compounds
BVKZGUZCCUSVTD-UHFFFAOYSA-M	C00288	769	superclass	Organic acids and derivatives
BVKZGUZCCUSVTD-UHFFFAOYSA-M	C00288	769	class	Organic carbonic acids and derivatives
BVKZGUZCCUSVTD-UHFFFAOYSA-M	C00288	769	subclass	Organic carbonic acids
BVKZGUZCCUSVTD-UHFFFAOYSA-N	C01353	767	kingdom	Organic compounds
BVKZGUZCCUSVTD-UHFFFAOYSA-N	C01353	767	superclass	Organic acids and derivatives
BVKZGUZCCUSVTD-UHFFFAOYSA-N	C01353	767	class	Organic carbonic acids and derivatives
BVKZGUZCCUSVTD-UHFFFAOYSA-N	C01353	767	subclass	Organic carbonic acids
BWJVPBNHAHLFAZ-UHFFFAOYSA-N	C18872	91580	kingdom	Organic compounds
BWJVPBNHAHLFAZ-UHFFFAOYSA-N	C18872	91580	superclass	Organometallic compounds
BWJVPBNHAHLFAZ-UHFFFAOYSA-N	C18872	91580	class	Organometalloid compounds
BWJVPBNHAHLFAZ-UHFFFAOYSA-N	C18872	91580	subclass	Organoselenium compounds
BWJVPBNHAHLFAZ-UHFFFAOYSA-N	C18872	91580	level 5	Selenoethers
BXRLWGXPSRYJDZ-VKHMYHEASA-N	C02512	439742	kingdom	Organic compounds
BXRLWGXPSRYJDZ-VKHMYHEASA-N	C02512	439742	superclass	Organic acids and derivatives
BXRLWGXPSRYJDZ-VKHMYHEASA-N	C02512	439742	class	Carboxylic acids and derivatives
BXRLWGXPSRYJDZ-VKHMYHEASA-N	C02512	439742	subclass	Amino acids, peptides, and analogues
BXRLWGXPSRYJDZ-VKHMYHEASA-N	C02512	439742	level 5	Amino acids and derivatives
BXRLWGXPSRYJDZ-VKHMYHEASA-N	C02512	439742	level 6	Alpha amino acids and derivatives
BXRLWGXPSRYJDZ-VKHMYHEASA-N	C02512	439742	level 7	Alpha amino acids
BXRLWGXPSRYJDZ-VKHMYHEASA-N	C02512	439742	level 8	L-alpha-amino acids
BYXCFUMGEBZDDI-UHFFFAOYSA-N	C16361	79437	kingdom	Organic compounds
BYXCFUMGEBZDDI-UHFFFAOYSA-N	C16361	79437	superclass	Organoheterocyclic compounds
BYXCFUMGEBZDDI-UHFFFAOYSA-N	C16361	79437	class	Imidazopyrimidines
BYXCFUMGEBZDDI-UHFFFAOYSA-N	C16361	79437	subclass	Purines and purine derivatives
BYXCFUMGEBZDDI-UHFFFAOYSA-N	C16361	79437	level 5	Xanthines
BZGFIGVSVQRQBJ-UHFFFAOYSA-N	C16551	98612	kingdom	Organic compounds
BZGFIGVSVQRQBJ-UHFFFAOYSA-N	C16551	98612	superclass	Organic nitrogen compounds
BZGFIGVSVQRQBJ-UHFFFAOYSA-N	C16551	98612	class	Organonitrogen compounds
BZGFIGVSVQRQBJ-UHFFFAOYSA-N	C16551	98612	subclass	Nitrogen mustard compounds
BZHJMEDXRYGGRV-UHFFFAOYSA-N	C06793	6338	kingdom	Organic compounds
BZHJMEDXRYGGRV-UHFFFAOYSA-N	C06793	6338	superclass	Organohalogen compounds
BZHJMEDXRYGGRV-UHFFFAOYSA-N	C06793	6338	class	Vinyl halides
BZHJMEDXRYGGRV-UHFFFAOYSA-N	C06793	6338	subclass	Vinyl chlorides
BZORFPDSXLZWJF-UHFFFAOYSA-N	C04203	7472	kingdom	Organic compounds
BZORFPDSXLZWJF-UHFFFAOYSA-N	C04203	7472	superclass	Organic nitrogen compounds
BZORFPDSXLZWJF-UHFFFAOYSA-N	C04203	7472	class	Organonitrogen compounds
BZORFPDSXLZWJF-UHFFFAOYSA-N	C04203	7472	subclass	Amines
BZORFPDSXLZWJF-UHFFFAOYSA-N	C04203	7472	level 5	Tertiary amines
BZORFPDSXLZWJF-UHFFFAOYSA-N	C04203	7472	level 6	Tertiary alkylarylamines
BZORFPDSXLZWJF-UHFFFAOYSA-N	C04203	7472	level 7	Dialkylarylamines
CABHHUMGNFUZCZ-REOHCLBHSA-N	C11536	443249	kingdom	Organic compounds
CABHHUMGNFUZCZ-REOHCLBHSA-N	C11536	443249	superclass	Organic acids and derivatives
CABHHUMGNFUZCZ-REOHCLBHSA-N	C11536	443249	class	Organic phosphoric acids and derivatives
CABHHUMGNFUZCZ-REOHCLBHSA-N	C11536	443249	subclass	Phosphate esters
CABHHUMGNFUZCZ-REOHCLBHSA-N	C11536	443249	level 5	Alkyl phosphates
CABHHUMGNFUZCZ-REOHCLBHSA-N	C11536	443249	level 6	Monoalkyl phosphates
CAOMCZAIALVUPA-UHFFFAOYSA-N	C08276	563	kingdom	Organic compounds
CAOMCZAIALVUPA-UHFFFAOYSA-N	C08276	563	superclass	Lipids and lipid-like molecules
CAOMCZAIALVUPA-UHFFFAOYSA-N	C08276	563	class	Fatty Acyls
CAOMCZAIALVUPA-UHFFFAOYSA-N	C08276	563	subclass	Fatty acids and conjugates
CAOMCZAIALVUPA-UHFFFAOYSA-N	C08276	563	level 5	Straight chain fatty acids
CBIDRCWHNCKSTO-UHFFFAOYSA-N	C00235	647	kingdom	Organic compounds
CBIDRCWHNCKSTO-UHFFFAOYSA-N	C00235	647	superclass	Lipids and lipid-like molecules
CBIDRCWHNCKSTO-UHFFFAOYSA-N	C00235	647	class	Prenol lipids
CBIDRCWHNCKSTO-UHFFFAOYSA-N	C00235	647	subclass	Isoprenoid phosphates
CCEFMUBVSUDRLG-IDKOKCKLSA-N	C19081	10953718	kingdom	Organic compounds
CCEFMUBVSUDRLG-IDKOKCKLSA-N	C19081	10953718	superclass	Organoheterocyclic compounds
CCEFMUBVSUDRLG-IDKOKCKLSA-N	C19081	10953718	class	Oxepanes
CCEFMUBVSUDRLG-XNWIYYODSA-N	C07271	441245	kingdom	Organic compounds
CCEFMUBVSUDRLG-XNWIYYODSA-N	C07271	441245	superclass	Organoheterocyclic compounds
CCEFMUBVSUDRLG-XNWIYYODSA-N	C07271	441245	class	Oxepanes
CDAWCLOXVUBKRW-UHFFFAOYSA-N	C01987	5801	kingdom	Organic compounds
CDAWCLOXVUBKRW-UHFFFAOYSA-N	C01987	5801	superclass	Benzenoids
CDAWCLOXVUBKRW-UHFFFAOYSA-N	C01987	5801	class	Benzene and substituted derivatives
CDAWCLOXVUBKRW-UHFFFAOYSA-N	C01987	5801	subclass	Aniline and substituted anilines
CDICDSOGTRCHMG-ONEGZZNKSA-N	C05610	5280802	kingdom	Organic compounds
CDICDSOGTRCHMG-ONEGZZNKSA-N	C05610	5280802	superclass	Benzenoids
CDICDSOGTRCHMG-ONEGZZNKSA-N	C05610	5280802	class	Phenols
CDICDSOGTRCHMG-ONEGZZNKSA-N	C05610	5280802	subclass	Methoxyphenols
CDOSHBSSFJOMGT-JTQLQIEISA-N	C11388	443158	kingdom	Organic compounds
CDOSHBSSFJOMGT-JTQLQIEISA-N	C11388	443158	superclass	Lipids and lipid-like molecules
CDOSHBSSFJOMGT-JTQLQIEISA-N	C11388	443158	class	Prenol lipids
CDOSHBSSFJOMGT-JTQLQIEISA-N	C11388	443158	subclass	Monoterpenoids
CDOSHBSSFJOMGT-JTQLQIEISA-N	C11388	443158	level 5	Acyclic monoterpenoids
CDOSHBSSFJOMGT-SNVBAGLBSA-N	C11389	67179	kingdom	Organic compounds
CDOSHBSSFJOMGT-SNVBAGLBSA-N	C11389	67179	superclass	Lipids and lipid-like molecules
CDOSHBSSFJOMGT-SNVBAGLBSA-N	C11389	67179	class	Prenol lipids
CDOSHBSSFJOMGT-SNVBAGLBSA-N	C11389	67179	subclass	Monoterpenoids
CDOSHBSSFJOMGT-SNVBAGLBSA-N	C11389	67179	level 5	Acyclic monoterpenoids
CDOSHBSSFJOMGT-UHFFFAOYSA-N	C03985	6549	kingdom	Organic compounds
CDOSHBSSFJOMGT-UHFFFAOYSA-N	C03985	6549	superclass	Lipids and lipid-like molecules
CDOSHBSSFJOMGT-UHFFFAOYSA-N	C03985	6549	class	Prenol lipids
CDOSHBSSFJOMGT-UHFFFAOYSA-N	C03985	6549	subclass	Monoterpenoids
CDOSHBSSFJOMGT-UHFFFAOYSA-N	C03985	6549	level 5	Acyclic monoterpenoids
CDPKJZJVTHSESZ-UHFFFAOYSA-N	C03077	15880	kingdom	Organic compounds
CDPKJZJVTHSESZ-UHFFFAOYSA-N	C03077	15880	superclass	Benzenoids
CDPKJZJVTHSESZ-UHFFFAOYSA-N	C03077	15880	class	Benzene and substituted derivatives
CDPKJZJVTHSESZ-UHFFFAOYSA-N	C03077	15880	subclass	Halobenzenes
CDPKJZJVTHSESZ-UHFFFAOYSA-N	C03077	15880	level 5	Chlorobenzenes
CDSMSBUVCWHORP-UHFFFAOYSA-N	C11924	1256	kingdom	Organic compounds
CDSMSBUVCWHORP-UHFFFAOYSA-N	C11924	1256	superclass	Lipids and lipid-like molecules
CDSMSBUVCWHORP-UHFFFAOYSA-N	C11924	1256	class	Prenol lipids
CDSMSBUVCWHORP-UHFFFAOYSA-N	C11924	1256	subclass	Monoterpenoids
CDSMSBUVCWHORP-UHFFFAOYSA-N	C11924	1256	level 5	Menthane monoterpenoids
CEKJBAXHIQWXBY-RITPCOANSA-N	C12837	443964	kingdom	Organic compounds
CEKJBAXHIQWXBY-RITPCOANSA-N	C12837	443964	superclass	Organohalogen compounds
CEKJBAXHIQWXBY-RITPCOANSA-N	C12837	443964	class	Halohydrins
CEKJBAXHIQWXBY-RITPCOANSA-N	C12837	443964	subclass	Chlorohydrins
CFONOJVUTZAMCB-UHFFFAOYSA-N	C19567	115084	kingdom	Organic compounds
CFONOJVUTZAMCB-UHFFFAOYSA-N	C19567	115084	superclass	Organic oxygen compounds
CFONOJVUTZAMCB-UHFFFAOYSA-N	C19567	115084	class	Organooxygen compounds
CFONOJVUTZAMCB-UHFFFAOYSA-N	C19567	115084	subclass	Carbonyl compounds
CFONOJVUTZAMCB-UHFFFAOYSA-N	C19567	115084	level 5	Ketones
CFONOJVUTZAMCB-UHFFFAOYSA-N	C19567	115084	level 6	Aryl ketones
CFONOJVUTZAMCB-UHFFFAOYSA-N	C19567	115084	level 7	Aryl alkyl ketones
CHDDAVCOAOFSLD-UHFFFAOYSA-N	C02798	439811	kingdom	Organic compounds
CHDDAVCOAOFSLD-UHFFFAOYSA-N	C02798	439811	superclass	Organic acids and derivatives
CHDDAVCOAOFSLD-UHFFFAOYSA-N	C02798	439811	class	Keto acids and derivatives
CHDDAVCOAOFSLD-UHFFFAOYSA-N	C02798	439811	subclass	Alpha-keto acids and derivatives
CHGPEDOMXOLANF-UHFFFAOYSA-N	C01059	99456	kingdom	Organic compounds
CHGPEDOMXOLANF-UHFFFAOYSA-N	C01059	99456	superclass	Organoheterocyclic compounds
CHGPEDOMXOLANF-UHFFFAOYSA-N	C01059	99456	class	Pyridines and derivatives
CHGPEDOMXOLANF-UHFFFAOYSA-N	C01059	99456	subclass	Hydropyridines
CHGPEDOMXOLANF-UHFFFAOYSA-N	C01059	99456	level 5	Pyridinones
CILXJJLQPTUUSS-XQRVVYSFSA-N	C15606	5462190	kingdom	Organic compounds
CILXJJLQPTUUSS-XQRVVYSFSA-N	C15606	5462190	superclass	Organic oxygen compounds
CILXJJLQPTUUSS-XQRVVYSFSA-N	C15606	5462190	class	Organooxygen compounds
CILXJJLQPTUUSS-XQRVVYSFSA-N	C15606	5462190	subclass	Carbonyl compounds
CILXJJLQPTUUSS-XQRVVYSFSA-N	C15606	5462190	level 5	Alpha,beta-unsaturated carbonyl compounds
CILXJJLQPTUUSS-XQRVVYSFSA-N	C15606	5462190	level 6	Alpha,beta-unsaturated ketones
CILXJJLQPTUUSS-XQRVVYSFSA-N	C15606	5462190	level 7	Alpha-branched alpha,beta-unsaturated ketones
CJXMVKYNVIGQBS-OWOJBTEDSA-N	C05608	641301	kingdom	Organic compounds
CJXMVKYNVIGQBS-OWOJBTEDSA-N	C05608	641301	superclass	Phenylpropanoids and polyketides
CJXMVKYNVIGQBS-OWOJBTEDSA-N	C05608	641301	class	Cinnamaldehydes
CKMXAIVXVKGGFM-UHFFFAOYSA-N	C06578	10820	kingdom	Organic compounds
CKMXAIVXVKGGFM-UHFFFAOYSA-N	C06578	10820	superclass	Lipids and lipid-like molecules
CKMXAIVXVKGGFM-UHFFFAOYSA-N	C06578	10820	class	Prenol lipids
CKMXAIVXVKGGFM-UHFFFAOYSA-N	C06578	10820	subclass	Monoterpenoids
CKMXAIVXVKGGFM-UHFFFAOYSA-N	C06578	10820	level 5	Aromatic monoterpenoids
CKRZKMFTZCFYGB-UHFFFAOYSA-N	C02720	7518	kingdom	Organic compounds
CKRZKMFTZCFYGB-UHFFFAOYSA-N	C02720	7518	superclass	Benzenoids
CKRZKMFTZCFYGB-UHFFFAOYSA-N	C02720	7518	class	N-phenylhydroxylamines
CLFRCXCBWIQVRN-UHFFFAOYSA-N	C05585	70949	kingdom	Organic compounds
CLFRCXCBWIQVRN-UHFFFAOYSA-N	C05585	70949	superclass	Organic oxygen compounds
CLFRCXCBWIQVRN-UHFFFAOYSA-N	C05585	70949	class	Organooxygen compounds
CLFRCXCBWIQVRN-UHFFFAOYSA-N	C05585	70949	subclass	Carbonyl compounds
CLFRCXCBWIQVRN-UHFFFAOYSA-N	C05585	70949	level 5	Aldehydes
CLFRCXCBWIQVRN-UHFFFAOYSA-N	C05585	70949	level 6	Aryl-aldehydes
CLFRCXCBWIQVRN-UHFFFAOYSA-N	C05585	70949	level 7	Benzaldehydes
CLFRCXCBWIQVRN-UHFFFAOYSA-N	C05585	70949	level 8	Hydroxybenzaldehydes
CLGFIVUFZRGQRP-UHFFFAOYSA-N	C20155	135420630	kingdom	Organic compounds
CLGFIVUFZRGQRP-UHFFFAOYSA-N	C20155	135420630	superclass	Organoheterocyclic compounds
CLGFIVUFZRGQRP-UHFFFAOYSA-N	C20155	135420630	class	Imidazopyrimidines
CLGFIVUFZRGQRP-UHFFFAOYSA-N	C20155	135420630	subclass	Purines and purine derivatives
CMEWLCATCRTSGF-UHFFFAOYSA-N	C19680	8749	kingdom	Organic compounds
CMEWLCATCRTSGF-UHFFFAOYSA-N	C19680	8749	superclass	Organic nitrogen compounds
CMEWLCATCRTSGF-UHFFFAOYSA-N	C19680	8749	class	Organonitrogen compounds
CMEWLCATCRTSGF-UHFFFAOYSA-N	C19680	8749	subclass	Amines
CMEWLCATCRTSGF-UHFFFAOYSA-N	C19680	8749	level 5	Tertiary amines
CMEWLCATCRTSGF-UHFFFAOYSA-N	C19680	8749	level 6	Tertiary alkylarylamines
CMEWLCATCRTSGF-UHFFFAOYSA-N	C19680	8749	level 7	Dialkylarylamines
CMMXCVYESRODNH-UHFFFAOYSA-N	C11148	28167	kingdom	Organic compounds
CMMXCVYESRODNH-UHFFFAOYSA-N	C11148	28167	superclass	Organoheterocyclic compounds
CMMXCVYESRODNH-UHFFFAOYSA-N	C11148	28167	class	Epoxides
CMPGARWFYBADJI-UHFFFAOYSA-L	C20679	1152	kingdom	Inorganic compounds
CMPGARWFYBADJI-UHFFFAOYSA-L	C20679	1152	superclass	Mixed metal/non-metal compounds
CMPGARWFYBADJI-UHFFFAOYSA-L	C20679	1152	class	Miscellaneous mixed metal/non-metals
CMPGARWFYBADJI-UHFFFAOYSA-L	C20679	1152	subclass	Miscellaneous metallic oxoanionic compounds
CMPGARWFYBADJI-UHFFFAOYSA-L	C20679	1152	level 5	Miscellaneous tungstates
CMPQUABWPXYYSH-UHFFFAOYSA-N	C02734	12793	kingdom	Organic compounds
CMPQUABWPXYYSH-UHFFFAOYSA-N	C02734	12793	superclass	Organic acids and derivatives
CMPQUABWPXYYSH-UHFFFAOYSA-N	C02734	12793	class	Organic phosphoric acids and derivatives
CMPQUABWPXYYSH-UHFFFAOYSA-N	C02734	12793	subclass	Phosphate esters
CMPQUABWPXYYSH-UHFFFAOYSA-N	C02734	12793	level 5	Aryl phosphates
CMPQUABWPXYYSH-UHFFFAOYSA-N	C02734	12793	level 6	Aryl phosphomonoesters
CMPQUABWPXYYSH-UHFFFAOYSA-N	C02734	12793	level 7	Phenyl phosphates
CMSMOCZEIVJLDB-UHFFFAOYSA-N	C07888	2907	kingdom	Organic compounds
CMSMOCZEIVJLDB-UHFFFAOYSA-N	C07888	2907	superclass	Organic nitrogen compounds
CMSMOCZEIVJLDB-UHFFFAOYSA-N	C07888	2907	class	Organonitrogen compounds
CMSMOCZEIVJLDB-UHFFFAOYSA-N	C07888	2907	subclass	Nitrogen mustard compounds
CMUNUTVVOOHQPW-LURJTMIESA-N	C10172	115244	kingdom	Organic compounds
CMUNUTVVOOHQPW-LURJTMIESA-N	C10172	115244	superclass	Organic acids and derivatives
CMUNUTVVOOHQPW-LURJTMIESA-N	C10172	115244	class	Carboxylic acids and derivatives
CMUNUTVVOOHQPW-LURJTMIESA-N	C10172	115244	subclass	Amino acids, peptides, and analogues
CMUNUTVVOOHQPW-LURJTMIESA-N	C10172	115244	level 5	Amino acids and derivatives
CMUNUTVVOOHQPW-LURJTMIESA-N	C10172	115244	level 6	Alpha amino acids and derivatives
CMUNUTVVOOHQPW-LURJTMIESA-N	C10172	115244	level 7	Proline and derivatives
COJBGNAUUSNXHX-UHFFFAOYSA-N	C00940	48	kingdom	Organic compounds
COJBGNAUUSNXHX-UHFFFAOYSA-N	C00940	48	superclass	Organic acids and derivatives
COJBGNAUUSNXHX-UHFFFAOYSA-N	C00940	48	class	Keto acids and derivatives
COJBGNAUUSNXHX-UHFFFAOYSA-N	C00940	48	subclass	Short-chain keto acids and derivatives
COVOPZQGJGUPEY-UHFFFAOYSA-N	C15770	28495	kingdom	Organic compounds
COVOPZQGJGUPEY-UHFFFAOYSA-N	C15770	28495	superclass	Organoheterocyclic compounds
COVOPZQGJGUPEY-UHFFFAOYSA-N	C15770	28495	class	Benzoxazines
COVOPZQGJGUPEY-UHFFFAOYSA-N	C15770	28495	subclass	Benzoxazinones
CPELXLSAUQHCOX-UHFFFAOYSA-N	C13645	260	kingdom	Inorganic compounds
CPELXLSAUQHCOX-UHFFFAOYSA-N	C13645	260	superclass	Homogeneous non-metal compounds
CPELXLSAUQHCOX-UHFFFAOYSA-N	C13645	260	class	Halogen organides
CPELXLSAUQHCOX-UHFFFAOYSA-N	C13645	260	subclass	Halogen hydrides
CPVQJXZBSGXTGJ-TZDLBHCHSA-N	C04867	5459796	kingdom	Organic compounds
CPVQJXZBSGXTGJ-TZDLBHCHSA-N	C04867	5459796	superclass	Lipids and lipid-like molecules
CPVQJXZBSGXTGJ-TZDLBHCHSA-N	C04867	5459796	class	Prenol lipids
CPVQJXZBSGXTGJ-TZDLBHCHSA-N	C04867	5459796	subclass	Monoterpenoids
CPVQJXZBSGXTGJ-TZDLBHCHSA-N	C04867	5459796	level 5	Monocyclic monoterpenoids
CPXFTNFOQXXRBF-UHFFFAOYSA-N	C06599	64	kingdom	Organic compounds
CPXFTNFOQXXRBF-UHFFFAOYSA-N	C06599	64	superclass	Organohalogen compounds
CPXFTNFOQXXRBF-UHFFFAOYSA-N	C06599	64	class	Halohydrins
CPXFTNFOQXXRBF-UHFFFAOYSA-N	C06599	64	subclass	Chlorohydrins
CQQGIWJSICOUON-REOHCLBHSA-N	C11537	443250	kingdom	Organic compounds
CQQGIWJSICOUON-REOHCLBHSA-N	C11537	443250	superclass	Organic acids and derivatives
CQQGIWJSICOUON-REOHCLBHSA-N	C11537	443250	class	Hydroxy acids and derivatives
CQQGIWJSICOUON-REOHCLBHSA-N	C11537	443250	subclass	Alpha hydroxy acids and derivatives
CQQGIWJSICOUON-UWTATZPHSA-N	C11499	443233	kingdom	Organic compounds
CQQGIWJSICOUON-UWTATZPHSA-N	C11499	443233	superclass	Organic acids and derivatives
CQQGIWJSICOUON-UWTATZPHSA-N	C11499	443233	class	Hydroxy acids and derivatives
CQQGIWJSICOUON-UWTATZPHSA-N	C11499	443233	subclass	Alpha hydroxy acids and derivatives
CQRYARSYNCAZFO-UHFFFAOYSA-N	C02323	5146	kingdom	Organic compounds
CQRYARSYNCAZFO-UHFFFAOYSA-N	C02323	5146	superclass	Benzenoids
CQRYARSYNCAZFO-UHFFFAOYSA-N	C02323	5146	class	Benzene and substituted derivatives
CQRYARSYNCAZFO-UHFFFAOYSA-N	C02323	5146	subclass	Benzyl alcohols
CRDAMVZIKSXKFV-YFVJMOTDSA-N	C01126	445070	kingdom	Organic compounds
CRDAMVZIKSXKFV-YFVJMOTDSA-N	C01126	445070	superclass	Lipids and lipid-like molecules
CRDAMVZIKSXKFV-YFVJMOTDSA-N	C01126	445070	class	Prenol lipids
CRDAMVZIKSXKFV-YFVJMOTDSA-N	C01126	445070	subclass	Sesquiterpenoids
CRNXHFXAXBWIRH-UHFFFAOYSA-N	C11497	443231	kingdom	Organic compounds
CRNXHFXAXBWIRH-UHFFFAOYSA-N	C11497	443231	superclass	Organic acids and derivatives
CRNXHFXAXBWIRH-UHFFFAOYSA-N	C11497	443231	class	Organic sulfonic acids and derivatives
CRNXHFXAXBWIRH-UHFFFAOYSA-N	C11497	443231	subclass	Organosulfonic acids and derivatives
CRNXHFXAXBWIRH-UHFFFAOYSA-N	C11497	443231	level 5	Organosulfonic acids
CRPUJAZIXJMDBK-BDAKNGLRSA-N	C06305	440966	kingdom	Organic compounds
CRPUJAZIXJMDBK-BDAKNGLRSA-N	C06305	440966	superclass	Lipids and lipid-like molecules
CRPUJAZIXJMDBK-BDAKNGLRSA-N	C06305	440966	class	Prenol lipids
CRPUJAZIXJMDBK-BDAKNGLRSA-N	C06305	440966	subclass	Monoterpenoids
CRPUJAZIXJMDBK-BDAKNGLRSA-N	C06305	440966	level 5	Bicyclic monoterpenoids
CSCPPACGZOOCGX-UHFFFAOYSA-N	C00207	180	kingdom	Organic compounds
CSCPPACGZOOCGX-UHFFFAOYSA-N	C00207	180	superclass	Organic oxygen compounds
CSCPPACGZOOCGX-UHFFFAOYSA-N	C00207	180	class	Organooxygen compounds
CSCPPACGZOOCGX-UHFFFAOYSA-N	C00207	180	subclass	Carbonyl compounds
CSCPPACGZOOCGX-UHFFFAOYSA-N	C00207	180	level 5	Ketones
CSDPVAKVEWETFG-YFKPBYRVSA-N	C00450	24771808	kingdom	Organic compounds
CSDPVAKVEWETFG-YFKPBYRVSA-N	C00450	24771808	superclass	Organic acids and derivatives
CSDPVAKVEWETFG-YFKPBYRVSA-N	C00450	24771808	class	Carboxylic acids and derivatives
CSDPVAKVEWETFG-YFKPBYRVSA-N	C00450	24771808	subclass	Amino acids, peptides, and analogues
CSDPVAKVEWETFG-YFKPBYRVSA-N	C00450	24771808	level 5	Amino acids and derivatives
CSDPVAKVEWETFG-YFKPBYRVSA-N	C00450	24771808	level 6	Alpha amino acids and derivatives
CTQNGGLPUBDAKN-UHFFFAOYSA-N	C07212	7237	kingdom	Organic compounds
CTQNGGLPUBDAKN-UHFFFAOYSA-N	C07212	7237	superclass	Benzenoids
CTQNGGLPUBDAKN-UHFFFAOYSA-N	C07212	7237	class	Benzene and substituted derivatives
CTQNGGLPUBDAKN-UHFFFAOYSA-N	C07212	7237	subclass	Xylenes
CTQNGGLPUBDAKN-UHFFFAOYSA-N	C07212	7237	level 5	o-Xylenes
CTYRPMDGLDAWRQ-UHFFFAOYSA-N	C00850	74426	kingdom	Organic compounds
CTYRPMDGLDAWRQ-UHFFFAOYSA-N	C00850	74426	superclass	Organic acids and derivatives
CTYRPMDGLDAWRQ-UHFFFAOYSA-N	C00850	74426	class	Organic sulfuric acids and derivatives
CTYRPMDGLDAWRQ-UHFFFAOYSA-N	C00850	74426	subclass	Arylsulfates
CTYRPMDGLDAWRQ-UHFFFAOYSA-N	C00850	74426	level 5	Phenylsulfates
CURLTUGMZLYLDI-UHFFFAOYSA-N	C00011	280	kingdom	Inorganic compounds
CURLTUGMZLYLDI-UHFFFAOYSA-N	C00011	280	superclass	Homogeneous non-metal compounds
CURLTUGMZLYLDI-UHFFFAOYSA-N	C00011	280	class	Other non-metal organides
CURLTUGMZLYLDI-UHFFFAOYSA-N	C00011	280	subclass	Other non-metal oxides
CVBGNAKQQUWBQV-UHFFFAOYSA-N	C07585	71602	kingdom	Organic compounds
CVBGNAKQQUWBQV-UHFFFAOYSA-N	C07585	71602	superclass	Organoheterocyclic compounds
CVBGNAKQQUWBQV-UHFFFAOYSA-N	C07585	71602	class	Pyridines and derivatives
CVBGNAKQQUWBQV-UHFFFAOYSA-N	C07585	71602	subclass	Pyridinecarboxylic acids and derivatives
CVSVTCORWBXHQV-UHFFFAOYSA-N	C00300	586	kingdom	Organic compounds
CVSVTCORWBXHQV-UHFFFAOYSA-N	C00300	586	superclass	Organic acids and derivatives
CVSVTCORWBXHQV-UHFFFAOYSA-N	C00300	586	class	Carboxylic acids and derivatives
CVSVTCORWBXHQV-UHFFFAOYSA-N	C00300	586	subclass	Amino acids, peptides, and analogues
CVSVTCORWBXHQV-UHFFFAOYSA-N	C00300	586	level 5	Amino acids and derivatives
CVSVTCORWBXHQV-UHFFFAOYSA-N	C00300	586	level 6	Alpha amino acids and derivatives
CWLVBFJCJXHUCF-RNPYNJAESA-N	C20700	6443227	kingdom	Organic compounds
CWLVBFJCJXHUCF-RNPYNJAESA-N	C20700	6443227	superclass	Lipids and lipid-like molecules
CWLVBFJCJXHUCF-RNPYNJAESA-N	C20700	6443227	class	Prenol lipids
CWLVBFJCJXHUCF-RNPYNJAESA-N	C20700	6443227	subclass	Sesquiterpenoids
CWNDERHTHMWBSI-YFKPBYRVSA-N	C01100	439398	kingdom	Organic compounds
CWNDERHTHMWBSI-YFKPBYRVSA-N	C01100	439398	superclass	Organic acids and derivatives
CWNDERHTHMWBSI-YFKPBYRVSA-N	C01100	439398	class	Organic phosphoric acids and derivatives
CWNDERHTHMWBSI-YFKPBYRVSA-N	C01100	439398	subclass	Phosphate esters
CWNDERHTHMWBSI-YFKPBYRVSA-N	C01100	439398	level 5	Phosphoethanolamines
CXENHBSYCFFKJS-VDQVFBMKSA-N	C09665	5281516	kingdom	Organic compounds
CXENHBSYCFFKJS-VDQVFBMKSA-N	C09665	5281516	superclass	Lipids and lipid-like molecules
CXENHBSYCFFKJS-VDQVFBMKSA-N	C09665	5281516	class	Prenol lipids
CXENHBSYCFFKJS-VDQVFBMKSA-N	C09665	5281516	subclass	Sesquiterpenoids
CXISHLWVCSLKOJ-CLFYSBASSA-N	C16075	5939523	kingdom	Organic compounds
CXISHLWVCSLKOJ-CLFYSBASSA-N	C16075	5939523	superclass	Benzenoids
CXISHLWVCSLKOJ-CLFYSBASSA-N	C16075	5939523	class	Benzene and substituted derivatives
CXISHLWVCSLKOJ-VQHVLOKHSA-N	C19714	9638853	kingdom	Organic compounds
CXISHLWVCSLKOJ-VQHVLOKHSA-N	C19714	9638853	superclass	Benzenoids
CXISHLWVCSLKOJ-VQHVLOKHSA-N	C19714	9638853	class	Benzene and substituted derivatives
CYHOMWAPJJPNMW-UHFFFAOYSA-N	C00729	8424	kingdom	Organic compounds
CYHOMWAPJJPNMW-UHFFFAOYSA-N	C00729	8424	superclass	Alkaloids and derivatives
CYHOMWAPJJPNMW-UHFFFAOYSA-N	C00729	8424	class	Tropane alkaloids
CYLSPJUZBPWJGC-ITDIGPHOSA-N	C16269	23724686	kingdom	Organic compounds
CYLSPJUZBPWJGC-ITDIGPHOSA-N	C16269	23724686	superclass	Lipids and lipid-like molecules
CYLSPJUZBPWJGC-ITDIGPHOSA-N	C16269	23724686	class	Prenol lipids
CYLSPJUZBPWJGC-ITDIGPHOSA-N	C16269	23724686	subclass	Sesquiterpenoids
CYTYCFOTNPOANT-UHFFFAOYSA-N	C06789	31373	kingdom	Organic compounds
CYTYCFOTNPOANT-UHFFFAOYSA-N	C06789	31373	superclass	Organohalogen compounds
CYTYCFOTNPOANT-UHFFFAOYSA-N	C06789	31373	class	Vinyl halides
CYTYCFOTNPOANT-UHFFFAOYSA-N	C06789	31373	subclass	Vinyl chlorides
CZPWVGJYEJSRLH-UHFFFAOYSA-N	C00396	9260	kingdom	Organic compounds
CZPWVGJYEJSRLH-UHFFFAOYSA-N	C00396	9260	superclass	Organoheterocyclic compounds
CZPWVGJYEJSRLH-UHFFFAOYSA-N	C00396	9260	class	Diazines
CZPWVGJYEJSRLH-UHFFFAOYSA-N	C00396	9260	subclass	Pyrimidines and pyrimidine derivatives
DADWKWOJOMSGPK-UHFFFAOYSA-N	C19563	53297437	kingdom	Organic compounds
DADWKWOJOMSGPK-UHFFFAOYSA-N	C19563	53297437	superclass	Organic oxygen compounds
DADWKWOJOMSGPK-UHFFFAOYSA-N	C19563	53297437	class	Organooxygen compounds
DADWKWOJOMSGPK-UHFFFAOYSA-N	C19563	53297437	subclass	Carbonyl compounds
DADWKWOJOMSGPK-UHFFFAOYSA-N	C19563	53297437	level 5	Ketones
DADWKWOJOMSGPK-UHFFFAOYSA-N	C19563	53297437	level 6	Aryl ketones
DADWKWOJOMSGPK-UHFFFAOYSA-N	C19563	53297437	level 7	Aryl alkyl ketones
DBFMBHXVWIURSV-UHFFFAOYSA-N	C06553	441083	kingdom	Organic compounds
DBFMBHXVWIURSV-UHFFFAOYSA-N	C06553	441083	superclass	Organoheterocyclic compounds
DBFMBHXVWIURSV-UHFFFAOYSA-N	C06553	441083	class	Triazines
DBFMBHXVWIURSV-UHFFFAOYSA-N	C06553	441083	subclass	Aminotriazines
DBFMBHXVWIURSV-UHFFFAOYSA-N	C06553	441083	level 5	N-aliphatic s-triazines
DBUXSCUEGJMZAE-UHFFFAOYSA-N	C18672	6860	kingdom	Organic compounds
DBUXSCUEGJMZAE-UHFFFAOYSA-N	C18672	6860	superclass	Organometallic compounds
DBUXSCUEGJMZAE-UHFFFAOYSA-N	C18672	6860	class	Metal alkyls
DBUXSCUEGJMZAE-UHFFFAOYSA-N	C18672	6860	subclass	Transition metal alkyls
DBXBTMSZEOQQDU-UHFFFAOYSA-N	C01188	87	kingdom	Organic compounds
DBXBTMSZEOQQDU-UHFFFAOYSA-N	C01188	87	superclass	Organic acids and derivatives
DBXBTMSZEOQQDU-UHFFFAOYSA-N	C01188	87	class	Hydroxy acids and derivatives
DBXBTMSZEOQQDU-UHFFFAOYSA-N	C01188	87	subclass	Beta hydroxy acids and derivatives
DBXBTMSZEOQQDU-VKHMYHEASA-N	C06001	440873	kingdom	Organic compounds
DBXBTMSZEOQQDU-VKHMYHEASA-N	C06001	440873	superclass	Organic acids and derivatives
DBXBTMSZEOQQDU-VKHMYHEASA-N	C06001	440873	class	Hydroxy acids and derivatives
DBXBTMSZEOQQDU-VKHMYHEASA-N	C06001	440873	subclass	Beta hydroxy acids and derivatives
DDHLNXMDAUDTBS-ONEGZZNKSA-N	C18242	14951695	kingdom	Organic compounds
DDHLNXMDAUDTBS-ONEGZZNKSA-N	C18242	14951695	superclass	Lipids and lipid-like molecules
DDHLNXMDAUDTBS-ONEGZZNKSA-N	C18242	14951695	class	Fatty Acyls
DDHLNXMDAUDTBS-ONEGZZNKSA-N	C18242	14951695	subclass	Fatty acids and conjugates
DDHLNXMDAUDTBS-ONEGZZNKSA-N	C18242	14951695	level 5	Halogenated fatty acids
DDRJAANPRJIHGJ-UHFFFAOYSA-N	C00791	588	kingdom	Organic compounds
DDRJAANPRJIHGJ-UHFFFAOYSA-N	C00791	588	superclass	Organic acids and derivatives
DDRJAANPRJIHGJ-UHFFFAOYSA-N	C00791	588	class	Carboxylic acids and derivatives
DDRJAANPRJIHGJ-UHFFFAOYSA-N	C00791	588	subclass	Amino acids, peptides, and analogues
DDRJAANPRJIHGJ-UHFFFAOYSA-N	C00791	588	level 5	Amino acids and derivatives
DDRJAANPRJIHGJ-UHFFFAOYSA-N	C00791	588	level 6	Alpha amino acids and derivatives
DDSLGZOYEPKPSJ-UHFFFAOYSA-N	C05936	440850	kingdom	Organic compounds
DDSLGZOYEPKPSJ-UHFFFAOYSA-N	C05936	440850	superclass	Organic oxygen compounds
DDSLGZOYEPKPSJ-UHFFFAOYSA-N	C05936	440850	class	Organooxygen compounds
DDSLGZOYEPKPSJ-UHFFFAOYSA-N	C05936	440850	subclass	Carbonyl compounds
DDSLGZOYEPKPSJ-UHFFFAOYSA-N	C05936	440850	level 5	Aldehydes
DDSLGZOYEPKPSJ-UHFFFAOYSA-N	C05936	440850	level 6	Alpha-hydrogen aldehydes
DFPAKSUCGFBDDF-UHFFFAOYSA-N	C00153	936	kingdom	Organic compounds
DFPAKSUCGFBDDF-UHFFFAOYSA-N	C00153	936	superclass	Organoheterocyclic compounds
DFPAKSUCGFBDDF-UHFFFAOYSA-N	C00153	936	class	Pyridines and derivatives
DFPAKSUCGFBDDF-UHFFFAOYSA-N	C00153	936	subclass	Pyridinecarboxylic acids and derivatives
DFPAKSUCGFBDDF-UHFFFAOYSA-N	C00153	936	level 5	Pyridinecarboxamides
DFPAKSUCGFBDDF-UHFFFAOYSA-N	C00153	936	level 6	Nicotinamides
DFPOZTRSOAQFIK-UHFFFAOYSA-N	C04022	23736	kingdom	Organic compounds
DFPOZTRSOAQFIK-UHFFFAOYSA-N	C04022	23736	superclass	Organic acids and derivatives
DFPOZTRSOAQFIK-UHFFFAOYSA-N	C04022	23736	class	Carboxylic acids and derivatives
DFPOZTRSOAQFIK-UHFFFAOYSA-N	C04022	23736	subclass	Carboxylic acid derivatives
DFPOZTRSOAQFIK-UHFFFAOYSA-N	C04022	23736	level 5	Carboxylic acid salts
DHCDFWKWKRSZHF-UHFFFAOYSA-M	C00320	439208	kingdom	Inorganic compounds
DHCDFWKWKRSZHF-UHFFFAOYSA-M	C00320	439208	superclass	Homogeneous non-metal compounds
DHCDFWKWKRSZHF-UHFFFAOYSA-M	C00320	439208	class	Non-metal oxoanionic compounds
DHCDFWKWKRSZHF-UHFFFAOYSA-M	C00320	439208	subclass	Non-metal thiosulfates
DHMQDGOQFOQNFH-UHFFFAOYSA-N	C00037	750	kingdom	Organic compounds
DHMQDGOQFOQNFH-UHFFFAOYSA-N	C00037	750	superclass	Organic acids and derivatives
DHMQDGOQFOQNFH-UHFFFAOYSA-N	C00037	750	class	Carboxylic acids and derivatives
DHMQDGOQFOQNFH-UHFFFAOYSA-N	C00037	750	subclass	Amino acids, peptides, and analogues
DHMQDGOQFOQNFH-UHFFFAOYSA-N	C00037	750	level 5	Amino acids and derivatives
DHMQDGOQFOQNFH-UHFFFAOYSA-N	C00037	750	level 6	Alpha amino acids and derivatives
DHMQDGOQFOQNFH-UHFFFAOYSA-N	C00037	750	level 7	Alpha amino acids
DJHGAFSJWGLOIV-UHFFFAOYSA-K	C11215	27401	kingdom	Inorganic compounds
DJHGAFSJWGLOIV-UHFFFAOYSA-K	C11215	27401	superclass	Mixed metal/non-metal compounds
DJHGAFSJWGLOIV-UHFFFAOYSA-K	C11215	27401	class	Miscellaneous mixed metal/non-metals
DJHGAFSJWGLOIV-UHFFFAOYSA-K	C11215	27401	subclass	Miscellaneous metallic oxoanionic compounds
DJHGAFSJWGLOIV-UHFFFAOYSA-K	C11215	27401	level 5	Miscellaneous arsenates
DJQYBVLXBVJHMU-UHFFFAOYSA-N	C03448	440017	kingdom	Organic compounds
DJQYBVLXBVJHMU-UHFFFAOYSA-N	C03448	440017	superclass	Lipids and lipid-like molecules
DJQYBVLXBVJHMU-UHFFFAOYSA-N	C03448	440017	class	Prenol lipids
DJQYBVLXBVJHMU-UHFFFAOYSA-N	C03448	440017	subclass	Monoterpenoids
DJQYBVLXBVJHMU-UHFFFAOYSA-N	C03448	440017	level 5	Bicyclic monoterpenoids
DKZBBWMURDFHNE-NSCUHMNNSA-N	C02666	5280536	kingdom	Organic compounds
DKZBBWMURDFHNE-NSCUHMNNSA-N	C02666	5280536	superclass	Benzenoids
DKZBBWMURDFHNE-NSCUHMNNSA-N	C02666	5280536	class	Phenols
DKZBBWMURDFHNE-NSCUHMNNSA-N	C02666	5280536	subclass	Methoxyphenols
DLFVBJFMPXGRIB-UHFFFAOYSA-N	C06244	178	kingdom	Organic compounds
DLFVBJFMPXGRIB-UHFFFAOYSA-N	C06244	178	superclass	Organic acids and derivatives
DLFVBJFMPXGRIB-UHFFFAOYSA-N	C06244	178	class	Carboximidic acids and derivatives
DLFVBJFMPXGRIB-UHFFFAOYSA-N	C06244	178	subclass	Carboximidic acids
DMCPFOBLJMLSNX-UHFFFAOYSA-N	C02938	351795	kingdom	Organic compounds
DMCPFOBLJMLSNX-UHFFFAOYSA-N	C02938	351795	superclass	Organoheterocyclic compounds
DMCPFOBLJMLSNX-UHFFFAOYSA-N	C02938	351795	class	Indoles and derivatives
DMCPFOBLJMLSNX-UHFFFAOYSA-N	C02938	351795	subclass	Indoles
DMCPFOBLJMLSNX-UHFFFAOYSA-N	C02938	351795	level 5	3-alkylindoles
DNIAPMSPPWPWGF-GSVOUGTGSA-N	C02912	259994	kingdom	Organic compounds
DNIAPMSPPWPWGF-GSVOUGTGSA-N	C02912	259994	superclass	Organic oxygen compounds
DNIAPMSPPWPWGF-GSVOUGTGSA-N	C02912	259994	class	Organooxygen compounds
DNIAPMSPPWPWGF-GSVOUGTGSA-N	C02912	259994	subclass	Alcohols and polyols
DNIAPMSPPWPWGF-GSVOUGTGSA-N	C02912	259994	level 5	Polyols
DNIAPMSPPWPWGF-GSVOUGTGSA-N	C02912	259994	level 6	1,2-diols
DNIAPMSPPWPWGF-UHFFFAOYSA-N	C00583	1030	kingdom	Organic compounds
DNIAPMSPPWPWGF-UHFFFAOYSA-N	C00583	1030	superclass	Organic oxygen compounds
DNIAPMSPPWPWGF-UHFFFAOYSA-N	C00583	1030	class	Organooxygen compounds
DNIAPMSPPWPWGF-UHFFFAOYSA-N	C00583	1030	subclass	Alcohols and polyols
DNIAPMSPPWPWGF-UHFFFAOYSA-N	C00583	1030	level 5	Polyols
DNIAPMSPPWPWGF-UHFFFAOYSA-N	C00583	1030	level 6	1,2-diols
DNIAPMSPPWPWGF-VKHMYHEASA-N	C02917	439846	kingdom	Organic compounds
DNIAPMSPPWPWGF-VKHMYHEASA-N	C02917	439846	superclass	Organic oxygen compounds
DNIAPMSPPWPWGF-VKHMYHEASA-N	C02917	439846	class	Organooxygen compounds
DNIAPMSPPWPWGF-VKHMYHEASA-N	C02917	439846	subclass	Alcohols and polyols
DNIAPMSPPWPWGF-VKHMYHEASA-N	C02917	439846	level 5	Polyols
DNIAPMSPPWPWGF-VKHMYHEASA-N	C02917	439846	level 6	1,2-diols
DNOPJXBPONYBLB-UHFFFAOYSA-N	C04181	440248	kingdom	Organic compounds
DNOPJXBPONYBLB-UHFFFAOYSA-N	C04181	440248	superclass	Organic acids and derivatives
DNOPJXBPONYBLB-UHFFFAOYSA-N	C04181	440248	class	Keto acids and derivatives
DNOPJXBPONYBLB-UHFFFAOYSA-N	C04181	440248	subclass	Short-chain keto acids and derivatives
DNWZWUWUDAGNJB-BDAKNGLRSA-N	C11414	443182	kingdom	Organic compounds
DNWZWUWUDAGNJB-BDAKNGLRSA-N	C11414	443182	superclass	Organoheterocyclic compounds
DNWZWUWUDAGNJB-BDAKNGLRSA-N	C11414	443182	class	Lactones
DNWZWUWUDAGNJB-RKDXNWHRSA-N	C11402	443168	kingdom	Organic compounds
DNWZWUWUDAGNJB-RKDXNWHRSA-N	C11402	443168	superclass	Organoheterocyclic compounds
DNWZWUWUDAGNJB-RKDXNWHRSA-N	C11402	443168	class	Lactones
DNYWTMVKWUGHCB-GQCTYLIASA-N	C17241	25010747	kingdom	Organic compounds
DNYWTMVKWUGHCB-GQCTYLIASA-N	C17241	25010747	superclass	Organic nitrogen compounds
DNYWTMVKWUGHCB-GQCTYLIASA-N	C17241	25010747	class	Organonitrogen compounds
DNYWTMVKWUGHCB-GQCTYLIASA-N	C17241	25010747	subclass	Oximes
DNYWTMVKWUGHCB-GQCTYLIASA-N	C17241	25010747	level 5	Aldoximes
DOMHZVJNLCAZSA-CDRYSYESSA-N	C16181	na	kingdom	Organic compounds
DOMHZVJNLCAZSA-CDRYSYESSA-N	C16181	na	superclass	Organic oxygen compounds
DOMHZVJNLCAZSA-CDRYSYESSA-N	C16181	na	class	Organooxygen compounds
DOMHZVJNLCAZSA-CDRYSYESSA-N	C16181	na	subclass	Alcohols and polyols
DOMHZVJNLCAZSA-CDRYSYESSA-N	C16181	na	level 5	Secondary alcohols
DOMHZVJNLCAZSA-CDRYSYESSA-N	C16181	na	level 6	Cyclohexanols
DPVAHOUXGQHEOI-UHFFFAOYSA-N	C14857	119521	kingdom	Organic compounds
DPVAHOUXGQHEOI-UHFFFAOYSA-N	C14857	119521	superclass	Organoheterocyclic compounds
DPVAHOUXGQHEOI-UHFFFAOYSA-N	C14857	119521	class	Epoxides
DQFBYFPFKXHELB-VAWYXSNFSA-N	C15589	637760	kingdom	Organic compounds
DQFBYFPFKXHELB-VAWYXSNFSA-N	C15589	637760	superclass	Phenylpropanoids and polyketides
DQFBYFPFKXHELB-VAWYXSNFSA-N	C15589	637760	class	Linear 1,3-diarylpropanoids
DQFBYFPFKXHELB-VAWYXSNFSA-N	C15589	637760	subclass	Chalcones and dihydrochalcones
DQFBYFPFKXHELB-VAWYXSNFSA-N	C15589	637760	level 5	Retrochalcones
DQUHDYWUEKWRLN-HPUSYDDDSA-N	C20145	12311059	kingdom	Organic compounds
DQUHDYWUEKWRLN-HPUSYDDDSA-N	C20145	12311059	superclass	Lipids and lipid-like molecules
DQUHDYWUEKWRLN-HPUSYDDDSA-N	C20145	12311059	class	Prenol lipids
DQUHDYWUEKWRLN-HPUSYDDDSA-N	C20145	12311059	subclass	Diterpenoids
DQUHDYWUEKWRLN-HPUSYDDDSA-N	C20145	12311059	level 5	Kaurane diterpenoids
DRBBFCLWYRJSJZ-UHFFFAOYSA-N	C02305	587	kingdom	Organic compounds
DRBBFCLWYRJSJZ-UHFFFAOYSA-N	C02305	587	superclass	Organic acids and derivatives
DRBBFCLWYRJSJZ-UHFFFAOYSA-N	C02305	587	class	Carboxylic acids and derivatives
DRBBFCLWYRJSJZ-UHFFFAOYSA-N	C02305	587	subclass	Amino acids, peptides, and analogues
DRBBFCLWYRJSJZ-UHFFFAOYSA-N	C02305	587	level 5	Amino acids and derivatives
DRBBFCLWYRJSJZ-UHFFFAOYSA-N	C02305	587	level 6	Alpha amino acids and derivatives
DSSYKIVIOFKYAU-MHPPCMCBSA-N	C00808	9543187	kingdom	Organic compounds
DSSYKIVIOFKYAU-MHPPCMCBSA-N	C00808	9543187	superclass	Lipids and lipid-like molecules
DSSYKIVIOFKYAU-MHPPCMCBSA-N	C00808	9543187	class	Prenol lipids
DSSYKIVIOFKYAU-MHPPCMCBSA-N	C00808	9543187	subclass	Monoterpenoids
DSSYKIVIOFKYAU-MHPPCMCBSA-N	C00808	9543187	level 5	Bicyclic monoterpenoids
DSSYKIVIOFKYAU-UHFFFAOYSA-N	C00809	2537	kingdom	Organic compounds
DSSYKIVIOFKYAU-UHFFFAOYSA-N	C00809	2537	superclass	Lipids and lipid-like molecules
DSSYKIVIOFKYAU-UHFFFAOYSA-N	C00809	2537	class	Prenol lipids
DSSYKIVIOFKYAU-UHFFFAOYSA-N	C00809	2537	subclass	Monoterpenoids
DSSYKIVIOFKYAU-UHFFFAOYSA-N	C00809	2537	level 5	Bicyclic monoterpenoids
DTBNBXWJWCWCIK-UHFFFAOYSA-N	C00074	1005	kingdom	Organic compounds
DTBNBXWJWCWCIK-UHFFFAOYSA-N	C00074	1005	superclass	Organic acids and derivatives
DTBNBXWJWCWCIK-UHFFFAOYSA-N	C00074	1005	class	Organic phosphoric acids and derivatives
DTBNBXWJWCWCIK-UHFFFAOYSA-N	C00074	1005	subclass	Phosphate esters
DTUQWGWMVIHBKE-UHFFFAOYSA-N	C00601	998	kingdom	Organic compounds
DTUQWGWMVIHBKE-UHFFFAOYSA-N	C00601	998	superclass	Benzenoids
DTUQWGWMVIHBKE-UHFFFAOYSA-N	C00601	998	class	Benzene and substituted derivatives
DTUQWGWMVIHBKE-UHFFFAOYSA-N	C00601	998	subclass	Phenylacetaldehydes
DUHWGLQNCKHNBY-ZETCQYMHSA-N	C20673	71627311	kingdom	Organic compounds
DUHWGLQNCKHNBY-ZETCQYMHSA-N	C20673	71627311	superclass	Organic acids and derivatives
DUHWGLQNCKHNBY-ZETCQYMHSA-N	C20673	71627311	class	Carboxylic acids and derivatives
DUHWGLQNCKHNBY-ZETCQYMHSA-N	C20673	71627311	subclass	Amino acids, peptides, and analogues
DUHWGLQNCKHNBY-ZETCQYMHSA-N	C20673	71627311	level 5	Amino acids and derivatives
DUHWGLQNCKHNBY-ZETCQYMHSA-N	C20673	71627311	level 6	Alpha amino acids and derivatives
DUHWGLQNCKHNBY-ZETCQYMHSA-N	C20673	71627311	level 7	N-acyl-alpha amino acids and derivatives
DVNYTAVYBRSTGK-UHFFFAOYSA-N	C04051	9679	kingdom	Organic compounds
DVNYTAVYBRSTGK-UHFFFAOYSA-N	C04051	9679	superclass	Organoheterocyclic compounds
DVNYTAVYBRSTGK-UHFFFAOYSA-N	C04051	9679	class	Azoles
DVNYTAVYBRSTGK-UHFFFAOYSA-N	C04051	9679	subclass	Imidazoles
DVNYTAVYBRSTGK-UHFFFAOYSA-N	C04051	9679	level 5	Substituted imidazoles
DVNYTAVYBRSTGK-UHFFFAOYSA-N	C04051	9679	level 6	Aminoimidazoles
DWAKNKKXGALPNW-BYPYZUCNSA-N	C03912	440162	kingdom	Organic compounds
DWAKNKKXGALPNW-BYPYZUCNSA-N	C03912	440162	superclass	Organic acids and derivatives
DWAKNKKXGALPNW-BYPYZUCNSA-N	C03912	440162	class	Carboxylic acids and derivatives
DWAKNKKXGALPNW-BYPYZUCNSA-N	C03912	440162	subclass	Amino acids, peptides, and analogues
DWAKNKKXGALPNW-BYPYZUCNSA-N	C03912	440162	level 5	Amino acids and derivatives
DWAKNKKXGALPNW-BYPYZUCNSA-N	C03912	440162	level 6	Alpha amino acids and derivatives
DWAKNKKXGALPNW-UHFFFAOYSA-N	C04322	1196	kingdom	Organic compounds
DWAKNKKXGALPNW-UHFFFAOYSA-N	C04322	1196	superclass	Organic acids and derivatives
DWAKNKKXGALPNW-UHFFFAOYSA-N	C04322	1196	class	Carboxylic acids and derivatives
DWAKNKKXGALPNW-UHFFFAOYSA-N	C04322	1196	subclass	Amino acids, peptides, and analogues
DWAKNKKXGALPNW-UHFFFAOYSA-N	C04322	1196	level 5	Amino acids and derivatives
DWAKNKKXGALPNW-UHFFFAOYSA-N	C04322	1196	level 6	Alpha amino acids and derivatives
DXWQLTOXWVWMOH-UHFFFAOYSA-N	C05715	440769	kingdom	Organic compounds
DXWQLTOXWVWMOH-UHFFFAOYSA-N	C05715	440769	superclass	Organic acids and derivatives
DXWQLTOXWVWMOH-UHFFFAOYSA-N	C05715	440769	class	Carboxylic acids and derivatives
DXWQLTOXWVWMOH-UHFFFAOYSA-N	C05715	440769	subclass	Amino acids, peptides, and analogues
DXWQLTOXWVWMOH-UHFFFAOYSA-N	C05715	440769	level 5	Amino acids and derivatives
DXWQLTOXWVWMOH-UHFFFAOYSA-N	C05715	440769	level 6	Gamma amino acids and derivatives
DYNFCHNNOHNJFG-UHFFFAOYSA-N	C03057	8406	kingdom	Organic compounds
DYNFCHNNOHNJFG-UHFFFAOYSA-N	C03057	8406	superclass	Benzenoids
DYNFCHNNOHNJFG-UHFFFAOYSA-N	C03057	8406	class	Benzene and substituted derivatives
DYNFCHNNOHNJFG-UHFFFAOYSA-N	C03057	8406	subclass	Benzoic acids and derivatives
DYNFCHNNOHNJFG-UHFFFAOYSA-N	C03057	8406	level 5	Benzoic acids
DYQFFTPJVWEYMH-HNNXBMFYSA-N	C20180	71448973	kingdom	Organic compounds
DYQFFTPJVWEYMH-HNNXBMFYSA-N	C20180	71448973	superclass	Lipids and lipid-like molecules
DYQFFTPJVWEYMH-HNNXBMFYSA-N	C20180	71448973	class	Prenol lipids
DYQFFTPJVWEYMH-HNNXBMFYSA-N	C20180	71448973	subclass	Sesquiterpenoids
DYYSAMFOJRGAMQ-IHWYPQMZSA-N	C20250	56927732	kingdom	Organic compounds
DYYSAMFOJRGAMQ-IHWYPQMZSA-N	C20250	56927732	superclass	Organic acids and derivatives
DYYSAMFOJRGAMQ-IHWYPQMZSA-N	C20250	56927732	class	Carboxylic acids and derivatives
DYYSAMFOJRGAMQ-IHWYPQMZSA-N	C20250	56927732	subclass	Peroxycarboxylic acids and derivatives
DYYSAMFOJRGAMQ-IHWYPQMZSA-N	C20250	56927732	level 5	Peroxycarboxylic acids
DZKGMGPLDJOVCX-UHFFFAOYSA-N	C16550	114861	kingdom	Organic compounds
DZKGMGPLDJOVCX-UHFFFAOYSA-N	C16550	114861	superclass	Organic acids and derivatives
DZKGMGPLDJOVCX-UHFFFAOYSA-N	C16550	114861	class	Organic phosphoric acids and derivatives
DZKGMGPLDJOVCX-UHFFFAOYSA-N	C16550	114861	subclass	Organic phosphoramides
DZKGMGPLDJOVCX-UHFFFAOYSA-N	C16550	114861	level 5	Organic phosphoric acid diamides
DZKGMGPLDJOVCX-UHFFFAOYSA-N	C16550	114861	level 6	Phosphoric monoester diamides
DZQLQEYLEYWJIB-UHFFFAOYSA-N	C00555	118	kingdom	Organic compounds
DZQLQEYLEYWJIB-UHFFFAOYSA-N	C00555	118	superclass	Organic oxygen compounds
DZQLQEYLEYWJIB-UHFFFAOYSA-N	C00555	118	class	Organooxygen compounds
DZQLQEYLEYWJIB-UHFFFAOYSA-N	C00555	118	subclass	Carbonyl compounds
DZQLQEYLEYWJIB-UHFFFAOYSA-N	C00555	118	level 5	Aldehydes
DZQLQEYLEYWJIB-UHFFFAOYSA-N	C00555	118	level 6	Alpha-hydrogen aldehydes
FAMPSKZZVDUYOS-HRGUGZIWSA-N	C09684	5281520	kingdom	Organic compounds
FAMPSKZZVDUYOS-HRGUGZIWSA-N	C09684	5281520	superclass	Lipids and lipid-like molecules
FAMPSKZZVDUYOS-HRGUGZIWSA-N	C09684	5281520	class	Prenol lipids
FAMPSKZZVDUYOS-HRGUGZIWSA-N	C09684	5281520	subclass	Sesquiterpenoids
FAQJJMHZNSSFSM-UHFFFAOYSA-N	C02137	11915	kingdom	Organic compounds
FAQJJMHZNSSFSM-UHFFFAOYSA-N	C02137	11915	superclass	Benzenoids
FAQJJMHZNSSFSM-UHFFFAOYSA-N	C02137	11915	class	Benzene and substituted derivatives
FAQJJMHZNSSFSM-UHFFFAOYSA-N	C02137	11915	subclass	Benzoyl derivatives
FAXWFCTVSHEODL-UHFFFAOYSA-N	C14521	12005	kingdom	Organic compounds
FAXWFCTVSHEODL-UHFFFAOYSA-N	C14521	12005	superclass	Benzenoids
FAXWFCTVSHEODL-UHFFFAOYSA-N	C14521	12005	class	Phenols
FAXWFCTVSHEODL-UHFFFAOYSA-N	C14521	12005	subclass	Halophenols
FAXWFCTVSHEODL-UHFFFAOYSA-N	C14521	12005	level 5	Bromophenols
FAXWFCTVSHEODL-UHFFFAOYSA-N	C14521	12005	level 6	P-bromophenols
FBSBGGJQVUYUDB-ZLDLUXBVSA-N	C20476	15939655	kingdom	Organic compounds
FBSBGGJQVUYUDB-ZLDLUXBVSA-N	C20476	15939655	superclass	Lipids and lipid-like molecules
FBSBGGJQVUYUDB-ZLDLUXBVSA-N	C20476	15939655	class	Prenol lipids
FBSBGGJQVUYUDB-ZLDLUXBVSA-N	C20476	15939655	subclass	Sesquiterpenoids
FBSBGGJQVUYUDB-ZLDLUXBVSA-N	C20476	15939655	level 5	Illudanes and illudins
FBTSUTGMWBDAAC-UHFFFAOYSA-N	C06224	151398	kingdom	Organic compounds
FBTSUTGMWBDAAC-UHFFFAOYSA-N	C06224	151398	superclass	Benzenoids
FBTSUTGMWBDAAC-UHFFFAOYSA-N	C06224	151398	class	Phenols
FBTSUTGMWBDAAC-UHFFFAOYSA-N	C06224	151398	subclass	Benzenediols
FBTSUTGMWBDAAC-UHFFFAOYSA-N	C06224	151398	level 5	Catechols
FCCDDURTIIUXBY-UHFFFAOYSA-N	C00248	863	kingdom	Organic compounds
FCCDDURTIIUXBY-UHFFFAOYSA-N	C00248	863	superclass	Organoheterocyclic compounds
FCCDDURTIIUXBY-UHFFFAOYSA-N	C00248	863	class	Dithiolanes
FCCDDURTIIUXBY-UHFFFAOYSA-N	C00248	863	subclass	Lipoamides
FDGQSTZJBFJUBT-UHFFFAOYSA-N	C00262	790	kingdom	Organic compounds
FDGQSTZJBFJUBT-UHFFFAOYSA-N	C00262	790	superclass	Organoheterocyclic compounds
FDGQSTZJBFJUBT-UHFFFAOYSA-N	C00262	790	class	Imidazopyrimidines
FDGQSTZJBFJUBT-UHFFFAOYSA-N	C00262	790	subclass	Purines and purine derivatives
FDGQSTZJBFJUBT-UHFFFAOYSA-N	C00262	790	level 5	Purinones
FDGQSTZJBFJUBT-UHFFFAOYSA-N	C00262	790	level 6	Hypoxanthines
FDWZAOGDOVQOLD-UHFFFAOYSA-N	C06178	440932	kingdom	Organic compounds
FDWZAOGDOVQOLD-UHFFFAOYSA-N	C06178	440932	superclass	Organoheterocyclic compounds
FDWZAOGDOVQOLD-UHFFFAOYSA-N	C06178	440932	class	Pyrrolines
FERIUCNNQQJTOY-UHFFFAOYSA-N	C00246	264	kingdom	Organic compounds
FERIUCNNQQJTOY-UHFFFAOYSA-N	C00246	264	superclass	Lipids and lipid-like molecules
FERIUCNNQQJTOY-UHFFFAOYSA-N	C00246	264	class	Fatty Acyls
FERIUCNNQQJTOY-UHFFFAOYSA-N	C00246	264	subclass	Fatty acids and conjugates
FERIUCNNQQJTOY-UHFFFAOYSA-N	C00246	264	level 5	Straight chain fatty acids
FFDGPVCHZBVARC-UHFFFAOYSA-N	C01026	673	kingdom	Organic compounds
FFDGPVCHZBVARC-UHFFFAOYSA-N	C01026	673	superclass	Organic acids and derivatives
FFDGPVCHZBVARC-UHFFFAOYSA-N	C01026	673	class	Carboxylic acids and derivatives
FFDGPVCHZBVARC-UHFFFAOYSA-N	C01026	673	subclass	Amino acids, peptides, and analogues
FFDGPVCHZBVARC-UHFFFAOYSA-N	C01026	673	level 5	Amino acids and derivatives
FFDGPVCHZBVARC-UHFFFAOYSA-N	C01026	673	level 6	Alpha amino acids and derivatives
FFDGPVCHZBVARC-UHFFFAOYSA-N	C01026	673	level 7	Alpha amino acids
FFEARJCKVFRZRR-BYPYZUCNSA-N	C00073	6137	kingdom	Organic compounds
FFEARJCKVFRZRR-BYPYZUCNSA-N	C00073	6137	superclass	Organic acids and derivatives
FFEARJCKVFRZRR-BYPYZUCNSA-N	C00073	6137	class	Carboxylic acids and derivatives
FFEARJCKVFRZRR-BYPYZUCNSA-N	C00073	6137	subclass	Amino acids, peptides, and analogues
FFEARJCKVFRZRR-BYPYZUCNSA-N	C00073	6137	level 5	Amino acids and derivatives
FFEARJCKVFRZRR-BYPYZUCNSA-N	C00073	6137	level 6	Alpha amino acids and derivatives
FFEARJCKVFRZRR-BYPYZUCNSA-N	C00073	6137	level 7	Methionine and derivatives
FFQKYPRQEYGKAF-UHFFFAOYSA-N	C00169	278	kingdom	Organic compounds
FFQKYPRQEYGKAF-UHFFFAOYSA-N	C00169	278	superclass	Organic acids and derivatives
FFQKYPRQEYGKAF-UHFFFAOYSA-N	C00169	278	class	Organic phosphoric acids and derivatives
FGCUSSRGQNHZRW-UMVBOHGHSA-N	C09737	442399	kingdom	Organic compounds
FGCUSSRGQNHZRW-UMVBOHGHSA-N	C09737	442399	superclass	Lipids and lipid-like molecules
FGCUSSRGQNHZRW-UMVBOHGHSA-N	C09737	442399	class	Prenol lipids
FGCUSSRGQNHZRW-UMVBOHGHSA-N	C09737	442399	subclass	Sesquiterpenoids
FGMRHOCVEPGURB-UHFFFAOYSA-N	C03920	893	kingdom	Organic compounds
FGMRHOCVEPGURB-UHFFFAOYSA-N	C03920	893	superclass	Organic acids and derivatives
FGMRHOCVEPGURB-UHFFFAOYSA-N	C03920	893	class	Organic sulfonic acids and derivatives
FGMRHOCVEPGURB-UHFFFAOYSA-N	C03920	893	subclass	Organosulfonic acids and derivatives
FGMRHOCVEPGURB-UHFFFAOYSA-N	C03920	893	level 5	Organosulfonic acids
FHQDWPCFSJMNCT-UHFFFAOYSA-N	C05127	3614	kingdom	Organic compounds
FHQDWPCFSJMNCT-UHFFFAOYSA-N	C05127	3614	superclass	Organic nitrogen compounds
FHQDWPCFSJMNCT-UHFFFAOYSA-N	C05127	3614	class	Organonitrogen compounds
FHQDWPCFSJMNCT-UHFFFAOYSA-N	C05127	3614	subclass	Amines
FHQDWPCFSJMNCT-UHFFFAOYSA-N	C05127	3614	level 5	Primary amines
FHQDWPCFSJMNCT-UHFFFAOYSA-N	C05127	3614	level 6	2-arylethylamines
FIDBXHOCOXRPRO-CWWKMNTPSA-N	C16323	5352808	kingdom	Organic compounds
FIDBXHOCOXRPRO-CWWKMNTPSA-N	C16323	5352808	superclass	Organic oxygen compounds
FIDBXHOCOXRPRO-CWWKMNTPSA-N	C16323	5352808	class	Organooxygen compounds
FIDBXHOCOXRPRO-CWWKMNTPSA-N	C16323	5352808	subclass	Carbonyl compounds
FIDBXHOCOXRPRO-CWWKMNTPSA-N	C16323	5352808	level 5	Aldehydes
FIDBXHOCOXRPRO-CWWKMNTPSA-N	C16323	5352808	level 6	Medium-chain aldehydes
FIKLRROSHXQNFN-UHFFFAOYSA-N	C04559	440385	kingdom	Organic compounds
FIKLRROSHXQNFN-UHFFFAOYSA-N	C04559	440385	superclass	Organoheterocyclic compounds
FIKLRROSHXQNFN-UHFFFAOYSA-N	C04559	440385	class	Dihydrofurans
FIKLRROSHXQNFN-UHFFFAOYSA-N	C04559	440385	subclass	Furanones
FIKLRROSHXQNFN-UHFFFAOYSA-N	C04559	440385	level 5	Butenolides
FJKROLUGYXJWQN-UHFFFAOYSA-N	C00156	135	kingdom	Organic compounds
FJKROLUGYXJWQN-UHFFFAOYSA-N	C00156	135	superclass	Benzenoids
FJKROLUGYXJWQN-UHFFFAOYSA-N	C00156	135	class	Benzene and substituted derivatives
FJKROLUGYXJWQN-UHFFFAOYSA-N	C00156	135	subclass	Benzoic acids and derivatives
FJKROLUGYXJWQN-UHFFFAOYSA-N	C00156	135	level 5	Hydroxybenzoic acid derivatives
FJWVEDMJFKIJFB-UHFFFAOYSA-N	C16836	11367848	kingdom	Organic compounds
FJWVEDMJFKIJFB-UHFFFAOYSA-N	C16836	11367848	superclass	Organoheterocyclic compounds
FJWVEDMJFKIJFB-UHFFFAOYSA-N	C16836	11367848	class	Piperidines
FJWVEDMJFKIJFB-UHFFFAOYSA-N	C16836	11367848	subclass	Piperidinecarboxylic acids and derivatives
FJWVEDMJFKIJFB-UHFFFAOYSA-N	C16836	11367848	level 5	Piperidinecarboxylic acids
FKTHAKABFGARQH-UHFFFAOYSA-N	C16631	151244	kingdom	Organic compounds
FKTHAKABFGARQH-UHFFFAOYSA-N	C16631	151244	superclass	Organic acids and derivatives
FKTHAKABFGARQH-UHFFFAOYSA-N	C16631	151244	class	Carboxylic acids and derivatives
FKTHAKABFGARQH-UHFFFAOYSA-N	C16631	151244	subclass	Alpha-halocarboxylic acids and derivatives
FKTHAKABFGARQH-UHFFFAOYSA-N	C16631	151244	level 5	Alpha-halocarboxylic acids
FMKSMYDYKXQYRV-UHFFFAOYSA-N	C15996	135446206	kingdom	Organic compounds
FMKSMYDYKXQYRV-UHFFFAOYSA-N	C15996	135446206	superclass	Organoheterocyclic compounds
FMKSMYDYKXQYRV-UHFFFAOYSA-N	C15996	135446206	class	Pyrrolopyrimidines
FMKSMYDYKXQYRV-UHFFFAOYSA-N	C15996	135446206	subclass	Pyrrolo[2,3-d]pyrimidines
FMNMEQSRDWIBFO-UHFFFAOYSA-N	C02876	1034	kingdom	Organic compounds
FMNMEQSRDWIBFO-UHFFFAOYSA-N	C02876	1034	superclass	Organic acids and derivatives
FMNMEQSRDWIBFO-UHFFFAOYSA-N	C02876	1034	class	Organic phosphoric acids and derivatives
FMNMEQSRDWIBFO-UHFFFAOYSA-N	C02876	1034	subclass	Phosphate esters
FMNMEQSRDWIBFO-UHFFFAOYSA-N	C02876	1034	level 5	Acyl phosphates
FMNMEQSRDWIBFO-UHFFFAOYSA-N	C02876	1034	level 6	Acyl monophosphates
FOCAUTSVDIKZOP-UHFFFAOYSA-N	C06755	300	kingdom	Organic compounds
FOCAUTSVDIKZOP-UHFFFAOYSA-N	C06755	300	superclass	Organic acids and derivatives
FOCAUTSVDIKZOP-UHFFFAOYSA-N	C06755	300	class	Carboxylic acids and derivatives
FOCAUTSVDIKZOP-UHFFFAOYSA-N	C06755	300	subclass	Alpha-halocarboxylic acids and derivatives
FOCAUTSVDIKZOP-UHFFFAOYSA-N	C06755	300	level 5	Alpha-halocarboxylic acids
FPWNLURCHDRMHC-UHFFFAOYSA-N	C06584	16323	kingdom	Organic compounds
FPWNLURCHDRMHC-UHFFFAOYSA-N	C06584	16323	superclass	Benzenoids
FPWNLURCHDRMHC-UHFFFAOYSA-N	C06584	16323	class	Benzene and substituted derivatives
FPWNLURCHDRMHC-UHFFFAOYSA-N	C06584	16323	subclass	Biphenyls and derivatives
FPWNLURCHDRMHC-UHFFFAOYSA-N	C06584	16323	level 5	Chlorinated biphenyls
FQTLCLSUCSAZDY-ATGUSINASA-N	C09704	5281525	kingdom	Organic compounds
FQTLCLSUCSAZDY-ATGUSINASA-N	C09704	5281525	superclass	Lipids and lipid-like molecules
FQTLCLSUCSAZDY-ATGUSINASA-N	C09704	5281525	class	Prenol lipids
FQTLCLSUCSAZDY-ATGUSINASA-N	C09704	5281525	subclass	Sesquiterpenoids
FQTLCLSUCSAZDY-GOFCXVBSSA-N	C19746	11241545	kingdom	Organic compounds
FQTLCLSUCSAZDY-GOFCXVBSSA-N	C19746	11241545	superclass	Lipids and lipid-like molecules
FQTLCLSUCSAZDY-GOFCXVBSSA-N	C19746	11241545	class	Prenol lipids
FQTLCLSUCSAZDY-GOFCXVBSSA-N	C19746	11241545	subclass	Sesquiterpenoids
FRKZCCBKUZTFCA-TXFIJWAUSA-N	C20223	11412603	kingdom	Organic compounds
FRKZCCBKUZTFCA-TXFIJWAUSA-N	C20223	11412603	superclass	Lipids and lipid-like molecules
FRKZCCBKUZTFCA-TXFIJWAUSA-N	C20223	11412603	class	Prenol lipids
FRKZCCBKUZTFCA-TXFIJWAUSA-N	C20223	11412603	subclass	Monoterpenoids
FRKZCCBKUZTFCA-TXFIJWAUSA-N	C20223	11412603	level 5	Acyclic monoterpenoids
FSQQTNAZHBEJLS-UPHRSURJSA-N	C01596	5280451	kingdom	Organic compounds
FSQQTNAZHBEJLS-UPHRSURJSA-N	C01596	5280451	superclass	Lipids and lipid-like molecules
FSQQTNAZHBEJLS-UPHRSURJSA-N	C01596	5280451	class	Fatty Acyls
FSQQTNAZHBEJLS-UPHRSURJSA-N	C01596	5280451	subclass	Fatty acids and conjugates
FSQQTNAZHBEJLS-UPHRSURJSA-N	C01596	5280451	level 5	Straight chain fatty acids
FSRZGYRCMPZNJF-KHMAMNHCSA-N	C09648	93081	kingdom	Organic compounds
FSRZGYRCMPZNJF-KHMAMNHCSA-N	C09648	93081	superclass	Lipids and lipid-like molecules
FSRZGYRCMPZNJF-KHMAMNHCSA-N	C09648	93081	class	Prenol lipids
FSRZGYRCMPZNJF-KHMAMNHCSA-N	C09648	93081	subclass	Sesquiterpenoids
FSYKKLYZXJSNPZ-UHFFFAOYSA-N	C00213	1088	kingdom	Organic compounds
FSYKKLYZXJSNPZ-UHFFFAOYSA-N	C00213	1088	superclass	Organic acids and derivatives
FSYKKLYZXJSNPZ-UHFFFAOYSA-N	C00213	1088	class	Carboxylic acids and derivatives
FSYKKLYZXJSNPZ-UHFFFAOYSA-N	C00213	1088	subclass	Amino acids, peptides, and analogues
FSYKKLYZXJSNPZ-UHFFFAOYSA-N	C00213	1088	level 5	Amino acids and derivatives
FSYKKLYZXJSNPZ-UHFFFAOYSA-N	C00213	1088	level 6	Alpha amino acids and derivatives
FSYKKLYZXJSNPZ-UHFFFAOYSA-N	C00213	1088	level 7	Alpha amino acids
FTZZKLFGNQOODA-NKWVEPMBSA-N	C04592	440399	kingdom	Organic compounds
FTZZKLFGNQOODA-NKWVEPMBSA-N	C04592	440399	superclass	Organic oxygen compounds
FTZZKLFGNQOODA-NKWVEPMBSA-N	C04592	440399	class	Organooxygen compounds
FTZZKLFGNQOODA-NKWVEPMBSA-N	C04592	440399	subclass	Alcohols and polyols
FTZZKLFGNQOODA-NKWVEPMBSA-N	C04592	440399	level 5	Polyols
FTZZKLFGNQOODA-NKWVEPMBSA-N	C04592	440399	level 6	1,2-diols
FUCYIEXQVQJBKY-ZFWWWQNUSA-N	C06394	441005	kingdom	Organic compounds
FUCYIEXQVQJBKY-ZFWWWQNUSA-N	C06394	441005	superclass	Lipids and lipid-like molecules
FUCYIEXQVQJBKY-ZFWWWQNUSA-N	C06394	441005	class	Prenol lipids
FUCYIEXQVQJBKY-ZFWWWQNUSA-N	C06394	441005	subclass	Sesquiterpenoids
FUGYGGDSWSUORM-UHFFFAOYSA-N	C05627	62453	kingdom	Organic compounds
FUGYGGDSWSUORM-UHFFFAOYSA-N	C05627	62453	superclass	Benzenoids
FUGYGGDSWSUORM-UHFFFAOYSA-N	C05627	62453	class	Benzene and substituted derivatives
FUGYGGDSWSUORM-UHFFFAOYSA-N	C05627	62453	subclass	Styrenes
FUJVJJBVXLPRQJ-UHFFFAOYSA-N	C19821	10130020	kingdom	Organic compounds
FUJVJJBVXLPRQJ-UHFFFAOYSA-N	C19821	10130020	superclass	Organoheterocyclic compounds
FUJVJJBVXLPRQJ-UHFFFAOYSA-N	C19821	10130020	class	Pyrans
FUJVJJBVXLPRQJ-UHFFFAOYSA-N	C19821	10130020	subclass	Pyranones and derivatives
FUJVJJBVXLPRQJ-UHFFFAOYSA-N	C19821	10130020	level 5	Dihydropyranones
FUQAYSQLAOJBBC-KCGXDXBQSA-N	C19974	na	kingdom	Organic compounds
FUQAYSQLAOJBBC-KCGXDXBQSA-N	C19974	na	superclass	Organic oxygen compounds
FUQAYSQLAOJBBC-KCGXDXBQSA-N	C19974	na	class	Organooxygen compounds
FUQAYSQLAOJBBC-KCGXDXBQSA-N	C19974	na	subclass	Alcohols and polyols
FUQAYSQLAOJBBC-KCGXDXBQSA-N	C19974	na	level 5	Tertiary alcohols
FUSUHKVFWTUUBE-UHFFFAOYSA-N	C20701	6570	kingdom	Organic compounds
FUSUHKVFWTUUBE-UHFFFAOYSA-N	C20701	6570	superclass	Organic oxygen compounds
FUSUHKVFWTUUBE-UHFFFAOYSA-N	C20701	6570	class	Organooxygen compounds
FUSUHKVFWTUUBE-UHFFFAOYSA-N	C20701	6570	subclass	Carbonyl compounds
FUSUHKVFWTUUBE-UHFFFAOYSA-N	C20701	6570	level 5	Alpha,beta-unsaturated carbonyl compounds
FUSUHKVFWTUUBE-UHFFFAOYSA-N	C20701	6570	level 6	Alpha,beta-unsaturated ketones
FUSUHKVFWTUUBE-UHFFFAOYSA-N	C20701	6570	level 7	Enones
FVTNDWDQRAAPCD-UHFFFAOYSA-N	C14839	108121	kingdom	Organic compounds
FVTNDWDQRAAPCD-UHFFFAOYSA-N	C14839	108121	superclass	Organoheterocyclic compounds
FVTNDWDQRAAPCD-UHFFFAOYSA-N	C14839	108121	class	Epoxides
FWWQKRXKHIRPJY-UHFFFAOYSA-N	C01838	12533	kingdom	Organic compounds
FWWQKRXKHIRPJY-UHFFFAOYSA-N	C01838	12533	superclass	Lipids and lipid-like molecules
FWWQKRXKHIRPJY-UHFFFAOYSA-N	C01838	12533	class	Fatty Acyls
FWWQKRXKHIRPJY-UHFFFAOYSA-N	C01838	12533	subclass	Fatty aldehydes
FXLOVSHXALFLKQ-UHFFFAOYSA-N	C06758	7725	kingdom	Organic compounds
FXLOVSHXALFLKQ-UHFFFAOYSA-N	C06758	7725	superclass	Benzenoids
FXLOVSHXALFLKQ-UHFFFAOYSA-N	C06758	7725	class	Benzene and substituted derivatives
FXLOVSHXALFLKQ-UHFFFAOYSA-N	C06758	7725	subclass	Benzoyl derivatives
FZCQMIRJCGWWCL-UHFFFAOYSA-N	C20669	91591	kingdom	Organic compounds
FZCQMIRJCGWWCL-UHFFFAOYSA-N	C20669	91591	superclass	Benzenoids
FZCQMIRJCGWWCL-UHFFFAOYSA-N	C20669	91591	class	Phenols
FZCQMIRJCGWWCL-UHFFFAOYSA-N	C20669	91591	subclass	Halophenols
FZCQMIRJCGWWCL-UHFFFAOYSA-N	C20669	91591	level 5	Chlorophenols
FZCQMIRJCGWWCL-UHFFFAOYSA-N	C20669	91591	level 6	M-chlorophenols
FZERHIULMFGESH-UHFFFAOYSA-N	C07565	904	kingdom	Organic compounds
FZERHIULMFGESH-UHFFFAOYSA-N	C07565	904	superclass	Benzenoids
FZERHIULMFGESH-UHFFFAOYSA-N	C07565	904	class	Benzene and substituted derivatives
FZVSMNOAJGWONA-UHFFFAOYSA-N	C04731	146896	kingdom	Organic compounds
FZVSMNOAJGWONA-UHFFFAOYSA-N	C04731	146896	superclass	Organoheterocyclic compounds
FZVSMNOAJGWONA-UHFFFAOYSA-N	C04731	146896	class	Pyridines and derivatives
FZVSMNOAJGWONA-UHFFFAOYSA-N	C04731	146896	subclass	Hydropyridines
GAIBLDCXCZKKJE-RXJOXMPGSA-N	C16142	5317570	kingdom	Organic compounds
GAIBLDCXCZKKJE-RXJOXMPGSA-N	C16142	5317570	superclass	Lipids and lipid-like molecules
GAIBLDCXCZKKJE-RXJOXMPGSA-N	C16142	5317570	class	Prenol lipids
GAIBLDCXCZKKJE-RXJOXMPGSA-N	C16142	5317570	subclass	Sesquiterpenoids
GAIBLDCXCZKKJE-RXJOXMPGSA-N	C16142	5317570	level 5	Germacrane sesquiterpenoids
GCQHUBANENYTLB-UHFFFAOYSA-N	C05827	193545	kingdom	Organic compounds
GCQHUBANENYTLB-UHFFFAOYSA-N	C05827	193545	superclass	Organoheterocyclic compounds
GCQHUBANENYTLB-UHFFFAOYSA-N	C05827	193545	class	Azoles
GCQHUBANENYTLB-UHFFFAOYSA-N	C05827	193545	subclass	Imidazoles
GCQHUBANENYTLB-UHFFFAOYSA-N	C05827	193545	level 5	Substituted imidazoles
GCQHUBANENYTLB-UHFFFAOYSA-N	C05827	193545	level 6	N-substituted imidazoles
GDNZNIJPBQATCZ-UHFFFAOYSA-N	C04720	2358	kingdom	Organic compounds
GDNZNIJPBQATCZ-UHFFFAOYSA-N	C04720	2358	superclass	Organoheterocyclic compounds
GDNZNIJPBQATCZ-UHFFFAOYSA-N	C04720	2358	class	Benzoxazines
GDNZNIJPBQATCZ-UHFFFAOYSA-N	C04720	2358	subclass	Benzoxazinones
GEJXSVNGWOSZPC-UHFFFAOYSA-N	C04092	1194	kingdom	Organic compounds
GEJXSVNGWOSZPC-UHFFFAOYSA-N	C04092	1194	superclass	Organoheterocyclic compounds
GEJXSVNGWOSZPC-UHFFFAOYSA-N	C04092	1194	class	Pyridines and derivatives
GEJXSVNGWOSZPC-UHFFFAOYSA-N	C04092	1194	subclass	Hydropyridines
GEJXSVNGWOSZPC-UHFFFAOYSA-N	C04092	1194	level 5	Tetrahydropyridines
GETQZCLCWQTVFV-UHFFFAOYSA-N	C00565	1146	kingdom	Organic compounds
GETQZCLCWQTVFV-UHFFFAOYSA-N	C00565	1146	superclass	Organic nitrogen compounds
GETQZCLCWQTVFV-UHFFFAOYSA-N	C00565	1146	class	Organonitrogen compounds
GETQZCLCWQTVFV-UHFFFAOYSA-N	C00565	1146	subclass	Amines
GETQZCLCWQTVFV-UHFFFAOYSA-N	C00565	1146	level 5	Tertiary amines
GETQZCLCWQTVFV-UHFFFAOYSA-N	C00565	1146	level 6	Trialkylamines
GEWDNTWNSAZUDX-WQMVXFAESA-N	C11512	5281929	kingdom	Organic compounds
GEWDNTWNSAZUDX-WQMVXFAESA-N	C11512	5281929	superclass	Lipids and lipid-like molecules
GEWDNTWNSAZUDX-WQMVXFAESA-N	C11512	5281929	class	Fatty Acyls
GEWDNTWNSAZUDX-WQMVXFAESA-N	C11512	5281929	subclass	Lineolic acids and derivatives
GEWDNTWNSAZUDX-WQMVXFAESA-N	C11512	5281929	level 5	Jasmonic acids
GFFGJBXGBJISGV-UHFFFAOYSA-N	C00147	190	kingdom	Organic compounds
GFFGJBXGBJISGV-UHFFFAOYSA-N	C00147	190	superclass	Organoheterocyclic compounds
GFFGJBXGBJISGV-UHFFFAOYSA-N	C00147	190	class	Imidazopyrimidines
GFFGJBXGBJISGV-UHFFFAOYSA-N	C00147	190	subclass	Purines and purine derivatives
GFFGJBXGBJISGV-UHFFFAOYSA-N	C00147	190	level 5	6-aminopurines
GGAXPLCKKANQED-UHFFFAOYSA-N	C18066	62349	kingdom	Organic compounds
GGAXPLCKKANQED-UHFFFAOYSA-N	C18066	62349	superclass	Organoheterocyclic compounds
GGAXPLCKKANQED-UHFFFAOYSA-N	C18066	62349	class	Lactones
GHASVSINZRGABV-UHFFFAOYSA-N	C07649	3385	kingdom	Organic compounds
GHASVSINZRGABV-UHFFFAOYSA-N	C07649	3385	superclass	Organoheterocyclic compounds
GHASVSINZRGABV-UHFFFAOYSA-N	C07649	3385	class	Diazines
GHASVSINZRGABV-UHFFFAOYSA-N	C07649	3385	subclass	Pyrimidines and pyrimidine derivatives
GHASVSINZRGABV-UHFFFAOYSA-N	C07649	3385	level 5	Halopyrimidines
GHCVXTFBVDVFGE-UHFFFAOYSA-N	C08735	135438601	kingdom	Organic compounds
GHCVXTFBVDVFGE-UHFFFAOYSA-N	C08735	135438601	superclass	Organoheterocyclic compounds
GHCVXTFBVDVFGE-UHFFFAOYSA-N	C08735	135438601	class	Triazines
GHCVXTFBVDVFGE-UHFFFAOYSA-N	C08735	135438601	subclass	Triazinones
GHIKATUDZMBUJC-IHWYPQMZSA-N	C20232	56927741	kingdom	Organic compounds
GHIKATUDZMBUJC-IHWYPQMZSA-N	C20232	56927741	superclass	Organic acids and derivatives
GHIKATUDZMBUJC-IHWYPQMZSA-N	C20232	56927741	class	Carboxylic acids and derivatives
GHIKATUDZMBUJC-IHWYPQMZSA-N	C20232	56927741	subclass	Peroxycarboxylic acids and derivatives
GHIKATUDZMBUJC-IHWYPQMZSA-N	C20232	56927741	level 5	Peroxycarboxylic acids
GHMLBKRAJCXXBS-UHFFFAOYSA-N	C01751	5054	kingdom	Organic compounds
GHMLBKRAJCXXBS-UHFFFAOYSA-N	C01751	5054	superclass	Benzenoids
GHMLBKRAJCXXBS-UHFFFAOYSA-N	C01751	5054	class	Phenols
GHMLBKRAJCXXBS-UHFFFAOYSA-N	C01751	5054	subclass	Benzenediols
GHMLBKRAJCXXBS-UHFFFAOYSA-N	C01751	5054	level 5	Resorcinols
GHVNFZFCNZKVNT-UHFFFAOYSA-N	C01571	2969	kingdom	Organic compounds
GHVNFZFCNZKVNT-UHFFFAOYSA-N	C01571	2969	superclass	Lipids and lipid-like molecules
GHVNFZFCNZKVNT-UHFFFAOYSA-N	C01571	2969	class	Fatty Acyls
GHVNFZFCNZKVNT-UHFFFAOYSA-N	C01571	2969	subclass	Fatty acids and conjugates
GHVNFZFCNZKVNT-UHFFFAOYSA-N	C01571	2969	level 5	Medium-chain fatty acids
GJLXTZOZEHWWTD-UHFFFAOYSA-N	C16246	3014162	kingdom	Organic compounds
GJLXTZOZEHWWTD-UHFFFAOYSA-N	C16246	3014162	superclass	Benzenoids
GJLXTZOZEHWWTD-UHFFFAOYSA-N	C16246	3014162	class	Benzene and substituted derivatives
GJLXTZOZEHWWTD-UHFFFAOYSA-N	C16246	3014162	subclass	Benzoic acids and derivatives
GJLXTZOZEHWWTD-UHFFFAOYSA-N	C16246	3014162	level 5	Halobenzoic acids and derivatives
GJLXTZOZEHWWTD-UHFFFAOYSA-N	C16246	3014162	level 6	3-halobenzoic acids and derivatives
GLVAUDGFNGKCSF-UHFFFAOYSA-N	C01756	667490	kingdom	Organic compounds
GLVAUDGFNGKCSF-UHFFFAOYSA-N	C01756	667490	superclass	Organoheterocyclic compounds
GLVAUDGFNGKCSF-UHFFFAOYSA-N	C01756	667490	class	Imidazopyrimidines
GLVAUDGFNGKCSF-UHFFFAOYSA-N	C01756	667490	subclass	Purines and purine derivatives
GLVAUDGFNGKCSF-UHFFFAOYSA-N	C01756	667490	level 5	Purinethiones
GLZPCOQZEFWAFX-JXMROGBWSA-N	C01500	637566	kingdom	Organic compounds
GLZPCOQZEFWAFX-JXMROGBWSA-N	C01500	637566	superclass	Lipids and lipid-like molecules
GLZPCOQZEFWAFX-JXMROGBWSA-N	C01500	637566	class	Prenol lipids
GLZPCOQZEFWAFX-JXMROGBWSA-N	C01500	637566	subclass	Monoterpenoids
GLZPCOQZEFWAFX-JXMROGBWSA-N	C01500	637566	level 5	Acyclic monoterpenoids
GLZPCOQZEFWAFX-YFHOEESVSA-N	C09871	643820	kingdom	Organic compounds
GLZPCOQZEFWAFX-YFHOEESVSA-N	C09871	643820	superclass	Lipids and lipid-like molecules
GLZPCOQZEFWAFX-YFHOEESVSA-N	C09871	643820	class	Prenol lipids
GLZPCOQZEFWAFX-YFHOEESVSA-N	C09871	643820	subclass	Monoterpenoids
GLZPCOQZEFWAFX-YFHOEESVSA-N	C09871	643820	level 5	Acyclic monoterpenoids
GMSNIKWWOQHZGF-UHFFFAOYSA-N	C16357	70639	kingdom	Organic compounds
GMSNIKWWOQHZGF-UHFFFAOYSA-N	C16357	70639	superclass	Organoheterocyclic compounds
GMSNIKWWOQHZGF-UHFFFAOYSA-N	C16357	70639	class	Imidazopyrimidines
GMSNIKWWOQHZGF-UHFFFAOYSA-N	C16357	70639	subclass	Purines and purine derivatives
GMSNIKWWOQHZGF-UHFFFAOYSA-N	C16357	70639	level 5	Xanthines
GNGACRATGGDKBX-UHFFFAOYSA-N	C00111	668	kingdom	Organic compounds
GNGACRATGGDKBX-UHFFFAOYSA-N	C00111	668	superclass	Organic oxygen compounds
GNGACRATGGDKBX-UHFFFAOYSA-N	C00111	668	class	Organooxygen compounds
GNGACRATGGDKBX-UHFFFAOYSA-N	C00111	668	subclass	Carbohydrates and carbohydrate conjugates
GNGACRATGGDKBX-UHFFFAOYSA-N	C00111	668	level 5	Monosaccharides
GNGACRATGGDKBX-UHFFFAOYSA-N	C00111	668	level 6	Monosaccharide phosphates
GNNRCBBKCVNPSC-VDWQKOAOSA-N	C18224	24798689	kingdom	Organic compounds
GNNRCBBKCVNPSC-VDWQKOAOSA-N	C18224	24798689	superclass	Lipids and lipid-like molecules
GNNRCBBKCVNPSC-VDWQKOAOSA-N	C18224	24798689	class	Prenol lipids
GNNRCBBKCVNPSC-VDWQKOAOSA-N	C18224	24798689	subclass	Diterpenoids
GNNRCBBKCVNPSC-VDWQKOAOSA-N	C18224	24798689	level 5	Aphidicolane and stemodane diterpenoids
GOMAEJQBTWAPAN-UHFFFAOYSA-N	C05281	232791	kingdom	Organic compounds
GOMAEJQBTWAPAN-UHFFFAOYSA-N	C05281	232791	superclass	Organoheterocyclic compounds
GOMAEJQBTWAPAN-UHFFFAOYSA-N	C05281	232791	class	Diazines
GOMAEJQBTWAPAN-UHFFFAOYSA-N	C05281	232791	subclass	Pyrimidines and pyrimidine derivatives
GOMAEJQBTWAPAN-UHFFFAOYSA-N	C05281	232791	level 5	Pyrimidones
GOMAEJQBTWAPAN-UHFFFAOYSA-N	C05281	232791	level 6	Barbituric acid derivatives
GOOHAUXETOMSMM-GSVOUGTGSA-N	C11506	146261	kingdom	Organic compounds
GOOHAUXETOMSMM-GSVOUGTGSA-N	C11506	146261	superclass	Organoheterocyclic compounds
GOOHAUXETOMSMM-GSVOUGTGSA-N	C11506	146261	class	Epoxides
GOOHAUXETOMSMM-UHFFFAOYSA-N	C15508	6378	kingdom	Organic compounds
GOOHAUXETOMSMM-UHFFFAOYSA-N	C15508	6378	superclass	Organoheterocyclic compounds
GOOHAUXETOMSMM-UHFFFAOYSA-N	C15508	6378	class	Epoxides
GOOHAUXETOMSMM-VKHMYHEASA-N	C11507	146262	kingdom	Organic compounds
GOOHAUXETOMSMM-VKHMYHEASA-N	C11507	146262	superclass	Organoheterocyclic compounds
GOOHAUXETOMSMM-VKHMYHEASA-N	C11507	146262	class	Epoxides
GOQGGGANVKPMNH-UHFFFAOYSA-N	C05581	151276	kingdom	Organic compounds
GOQGGGANVKPMNH-UHFFFAOYSA-N	C05581	151276	superclass	Benzenoids
GOQGGGANVKPMNH-UHFFFAOYSA-N	C05581	151276	class	Phenols
GOQGGGANVKPMNH-UHFFFAOYSA-N	C05581	151276	subclass	Methoxyphenols
GPLIMIJPIZGPIF-UHFFFAOYSA-N	C07103	151011	kingdom	Organic compounds
GPLIMIJPIZGPIF-UHFFFAOYSA-N	C07103	151011	superclass	Organic oxygen compounds
GPLIMIJPIZGPIF-UHFFFAOYSA-N	C07103	151011	class	Organooxygen compounds
GPLIMIJPIZGPIF-UHFFFAOYSA-N	C07103	151011	subclass	Carbonyl compounds
GPLIMIJPIZGPIF-UHFFFAOYSA-N	C07103	151011	level 5	Ketones
GPLIMIJPIZGPIF-UHFFFAOYSA-N	C07103	151011	level 6	Cyclic ketones
GPLIMIJPIZGPIF-UHFFFAOYSA-N	C07103	151011	level 7	Quinones
GPLIMIJPIZGPIF-UHFFFAOYSA-N	C07103	151011	level 8	Benzoquinones
GPLIMIJPIZGPIF-UHFFFAOYSA-N	C07103	151011	level 9	P-benzoquinones
GPPYTCRVKHULJH-QMMMGPOBSA-O	C05575	440727	kingdom	Organic compounds
GPPYTCRVKHULJH-QMMMGPOBSA-O	C05575	440727	superclass	Organic acids and derivatives
GPPYTCRVKHULJH-QMMMGPOBSA-O	C05575	440727	class	Carboxylic acids and derivatives
GPPYTCRVKHULJH-QMMMGPOBSA-O	C05575	440727	subclass	Amino acids, peptides, and analogues
GPPYTCRVKHULJH-QMMMGPOBSA-O	C05575	440727	level 5	Amino acids and derivatives
GPPYTCRVKHULJH-QMMMGPOBSA-O	C05575	440727	level 6	Alpha amino acids and derivatives
GPPYTCRVKHULJH-QMMMGPOBSA-O	C05575	440727	level 7	Histidine and derivatives
GPSDUZXPYCFOSQ-UHFFFAOYSA-N	C07211	7418	kingdom	Organic compounds
GPSDUZXPYCFOSQ-UHFFFAOYSA-N	C07211	7418	superclass	Benzenoids
GPSDUZXPYCFOSQ-UHFFFAOYSA-N	C07211	7418	class	Benzene and substituted derivatives
GPSDUZXPYCFOSQ-UHFFFAOYSA-N	C07211	7418	subclass	Benzoic acids and derivatives
GPSDUZXPYCFOSQ-UHFFFAOYSA-N	C07211	7418	level 5	Benzoic acids
GQKDZDYQXPOXEM-UHFFFAOYSA-N	C05618	19928	kingdom	Organic compounds
GQKDZDYQXPOXEM-UHFFFAOYSA-N	C05618	19928	superclass	Benzenoids
GQKDZDYQXPOXEM-UHFFFAOYSA-N	C05618	19928	class	Phenols
GQKDZDYQXPOXEM-UHFFFAOYSA-N	C05618	19928	subclass	Benzenediols
GQKDZDYQXPOXEM-UHFFFAOYSA-N	C05618	19928	level 5	Catechols
GQKDZDYQXPOXEM-UHFFFAOYSA-N	C05618	19928	level 6	Chlorocatechols
GQKDZDYQXPOXEM-UHFFFAOYSA-N	C05618	19928	level 7	3-chlorocatechols
GQPLMRYTRLFLPF-UHFFFAOYSA-N	C00887	948	kingdom	Inorganic compounds
GQPLMRYTRLFLPF-UHFFFAOYSA-N	C00887	948	superclass	Homogeneous non-metal compounds
GQPLMRYTRLFLPF-UHFFFAOYSA-N	C00887	948	class	Other non-metal organides
GQPLMRYTRLFLPF-UHFFFAOYSA-N	C00887	948	subclass	Other non-metal nitrides
GRHWFPUCRVCMRY-TXFIJWAUSA-N	C17622	11073781	kingdom	Organic compounds
GRHWFPUCRVCMRY-TXFIJWAUSA-N	C17622	11073781	superclass	Lipids and lipid-like molecules
GRHWFPUCRVCMRY-TXFIJWAUSA-N	C17622	11073781	class	Prenol lipids
GRHWFPUCRVCMRY-TXFIJWAUSA-N	C17622	11073781	subclass	Monoterpenoids
GRHWFPUCRVCMRY-TXFIJWAUSA-N	C17622	11073781	level 5	Acyclic monoterpenoids
GRUGZHAOXOPASC-UHFFFAOYSA-N	C17216	22266653	kingdom	Organic compounds
GRUGZHAOXOPASC-UHFFFAOYSA-N	C17216	22266653	superclass	Organic acids and derivatives
GRUGZHAOXOPASC-UHFFFAOYSA-N	C17216	22266653	class	Keto acids and derivatives
GRUGZHAOXOPASC-UHFFFAOYSA-N	C17216	22266653	subclass	Medium-chain keto acids and derivatives
GRYLNZFGIOXLOG-UHFFFAOYSA-N	C00244	944	kingdom	Inorganic compounds
GRYLNZFGIOXLOG-UHFFFAOYSA-N	C00244	944	superclass	Homogeneous non-metal compounds
GRYLNZFGIOXLOG-UHFFFAOYSA-N	C00244	944	class	Non-metal oxoanionic compounds
GRYLNZFGIOXLOG-UHFFFAOYSA-N	C00244	944	subclass	Non-metal nitrates
GSAMVXYBVGOJMK-UHFFFAOYSA-N	C14800	11954051	kingdom	Organic compounds
GSAMVXYBVGOJMK-UHFFFAOYSA-N	C14800	11954051	superclass	Benzenoids
GSAMVXYBVGOJMK-UHFFFAOYSA-N	C14800	11954051	class	Naphthalenes
GSAMVXYBVGOJMK-UHFFFAOYSA-N	C14800	11954051	subclass	Nitronaphthalenes
GTTBQSNGUYHPNK-UHFFFAOYSA-N	C06455	75795	kingdom	Organic compounds
GTTBQSNGUYHPNK-UHFFFAOYSA-N	C06455	75795	superclass	Organic acids and derivatives
GTTBQSNGUYHPNK-UHFFFAOYSA-N	C06455	75795	class	Organic phosphonic acids and derivatives
GTTBQSNGUYHPNK-UHFFFAOYSA-N	C06455	75795	subclass	Organic phosphonic acids
GUYHPGUANSLONG-SNAWJCMRSA-N	C04114	5462194	kingdom	Organic compounds
GUYHPGUANSLONG-SNAWJCMRSA-N	C04114	5462194	superclass	Lipids and lipid-like molecules
GUYHPGUANSLONG-SNAWJCMRSA-N	C04114	5462194	class	Fatty Acyls
GUYHPGUANSLONG-SNAWJCMRSA-N	C04114	5462194	subclass	Fatty acids and conjugates
GUYHPGUANSLONG-SNAWJCMRSA-N	C04114	5462194	level 5	Straight chain fatty acids
GVVPGTZRZFNKDS-JXMROGBWSA-N	C00341	445995	kingdom	Organic compounds
GVVPGTZRZFNKDS-JXMROGBWSA-N	C00341	445995	superclass	Lipids and lipid-like molecules
GVVPGTZRZFNKDS-JXMROGBWSA-N	C00341	445995	class	Prenol lipids
GVVPGTZRZFNKDS-JXMROGBWSA-N	C00341	445995	subclass	Isoprenoid phosphates
GVVPGTZRZFNKDS-YFHOEESVSA-N	C02569	5280528	kingdom	Organic compounds
GVVPGTZRZFNKDS-YFHOEESVSA-N	C02569	5280528	superclass	Lipids and lipid-like molecules
GVVPGTZRZFNKDS-YFHOEESVSA-N	C02569	5280528	class	Prenol lipids
GVVPGTZRZFNKDS-YFHOEESVSA-N	C02569	5280528	subclass	Isoprenoid phosphates
GXANMBISFKBPEX-ARJAWSKDSA-N	C16310	643941	kingdom	Organic compounds
GXANMBISFKBPEX-ARJAWSKDSA-N	C16310	643941	superclass	Organic oxygen compounds
GXANMBISFKBPEX-ARJAWSKDSA-N	C16310	643941	class	Organooxygen compounds
GXANMBISFKBPEX-ARJAWSKDSA-N	C16310	643941	subclass	Carbonyl compounds
GXANMBISFKBPEX-ARJAWSKDSA-N	C16310	643941	level 5	Aldehydes
GXANMBISFKBPEX-ARJAWSKDSA-N	C16310	643941	level 6	Medium-chain aldehydes
GXEVIPDDAUJTCF-UHFFFAOYSA-N	C04558	97808	kingdom	Organic compounds
GXEVIPDDAUJTCF-UHFFFAOYSA-N	C04558	97808	superclass	Organoheterocyclic compounds
GXEVIPDDAUJTCF-UHFFFAOYSA-N	C04558	97808	class	Dihydrofurans
GXEVIPDDAUJTCF-UHFFFAOYSA-N	C04558	97808	subclass	Furanones
GXEVIPDDAUJTCF-UHFFFAOYSA-N	C04558	97808	level 5	Butenolides
GXIURPTVHJPJLF-UWTATZPHSA-N	C00631	439278	kingdom	Organic compounds
GXIURPTVHJPJLF-UWTATZPHSA-N	C00631	439278	superclass	Organic oxygen compounds
GXIURPTVHJPJLF-UWTATZPHSA-N	C00631	439278	class	Organooxygen compounds
GXIURPTVHJPJLF-UWTATZPHSA-N	C00631	439278	subclass	Carbohydrates and carbohydrate conjugates
GXIURPTVHJPJLF-UWTATZPHSA-N	C00631	439278	level 5	Sugar acids and derivatives
GZEKDPVRFJUKQC-UHFFFAOYSA-N	C16283	99495	kingdom	Organic compounds
GZEKDPVRFJUKQC-UHFFFAOYSA-N	C16283	99495	superclass	Benzenoids
GZEKDPVRFJUKQC-UHFFFAOYSA-N	C16283	99495	class	Benzene and substituted derivatives
GZFGOTFRPZRKDS-UHFFFAOYSA-N	C14453	7808	kingdom	Organic compounds
GZFGOTFRPZRKDS-UHFFFAOYSA-N	C14453	7808	superclass	Benzenoids
GZFGOTFRPZRKDS-UHFFFAOYSA-N	C14453	7808	class	Phenols
GZFGOTFRPZRKDS-UHFFFAOYSA-N	C14453	7808	subclass	Halophenols
GZFGOTFRPZRKDS-UHFFFAOYSA-N	C14453	7808	level 5	Bromophenols
GZFGOTFRPZRKDS-UHFFFAOYSA-N	C14453	7808	level 6	P-bromophenols
HBMCQTHGYMTCOF-UHFFFAOYSA-N	C13636	96009	kingdom	Organic compounds
HBMCQTHGYMTCOF-UHFFFAOYSA-N	C13636	96009	superclass	Benzenoids
HBMCQTHGYMTCOF-UHFFFAOYSA-N	C13636	96009	class	Phenol esters
HEHORKLRCFPRON-UHFFFAOYSA-N	C07345	6395359	kingdom	Organic compounds
HEHORKLRCFPRON-UHFFFAOYSA-N	C07345	6395359	superclass	Organic nitrogen compounds
HEHORKLRCFPRON-UHFFFAOYSA-N	C07345	6395359	class	Organonitrogen compounds
HEHORKLRCFPRON-UHFFFAOYSA-N	C07345	6395359	subclass	Quaternary ammonium salts
HEHORKLRCFPRON-UHFFFAOYSA-N	C07345	6395359	level 5	Cholines
HEKABVPXDRPMAT-HYDKFDCNSA-N	C16182	na	kingdom	Organic compounds
HEKABVPXDRPMAT-HYDKFDCNSA-N	C16182	na	superclass	Organic oxygen compounds
HEKABVPXDRPMAT-HYDKFDCNSA-N	C16182	na	class	Organooxygen compounds
HEKABVPXDRPMAT-HYDKFDCNSA-N	C16182	na	subclass	Alcohols and polyols
HEKABVPXDRPMAT-HYDKFDCNSA-N	C16182	na	level 5	Secondary alcohols
HEKABVPXDRPMAT-HYDKFDCNSA-N	C16182	na	level 6	Cyclohexanols
HEXMLHKQVUFYME-UHFFFAOYSA-N	C03680	128	kingdom	Organic compounds
HEXMLHKQVUFYME-UHFFFAOYSA-N	C03680	128	superclass	Organoheterocyclic compounds
HEXMLHKQVUFYME-UHFFFAOYSA-N	C03680	128	class	Azoles
HEXMLHKQVUFYME-UHFFFAOYSA-N	C03680	128	subclass	Imidazoles
HEXMLHKQVUFYME-UHFFFAOYSA-N	C03680	128	level 5	Substituted imidazoles
HEXMLHKQVUFYME-UHFFFAOYSA-N	C03680	128	level 6	Imidazolyl carboxylic acids and derivatives
HFFLGKNGCAIQMO-UHFFFAOYSA-N	C14866	6407	kingdom	Organic compounds
HFFLGKNGCAIQMO-UHFFFAOYSA-N	C14866	6407	superclass	Organohalogen compounds
HFFLGKNGCAIQMO-UHFFFAOYSA-N	C14866	6407	class	Organochlorides
HFKQINMYQUXOCH-UHFFFAOYSA-N	C03589	124	kingdom	Organic compounds
HFKQINMYQUXOCH-UHFFFAOYSA-N	C03589	124	superclass	Organic acids and derivatives
HFKQINMYQUXOCH-UHFFFAOYSA-N	C03589	124	class	Keto acids and derivatives
HFKQINMYQUXOCH-UHFFFAOYSA-N	C03589	124	subclass	Short-chain keto acids and derivatives
HFPZCAJZSCWRBC-UHFFFAOYSA-N	C06575	7463	kingdom	Organic compounds
HFPZCAJZSCWRBC-UHFFFAOYSA-N	C06575	7463	superclass	Lipids and lipid-like molecules
HFPZCAJZSCWRBC-UHFFFAOYSA-N	C06575	7463	class	Prenol lipids
HFPZCAJZSCWRBC-UHFFFAOYSA-N	C06575	7463	subclass	Monoterpenoids
HFPZCAJZSCWRBC-UHFFFAOYSA-N	C06575	7463	level 5	Aromatic monoterpenoids
HFZWRUODUSTPEG-UHFFFAOYSA-N	C02625	8449	kingdom	Organic compounds
HFZWRUODUSTPEG-UHFFFAOYSA-N	C02625	8449	superclass	Benzenoids
HFZWRUODUSTPEG-UHFFFAOYSA-N	C02625	8449	class	Benzene and substituted derivatives
HFZWRUODUSTPEG-UHFFFAOYSA-N	C02625	8449	subclass	Halobenzenes
HFZWRUODUSTPEG-UHFFFAOYSA-N	C02625	8449	level 5	Chlorobenzenes
HFZWRUODUSTPEG-UHFFFAOYSA-N	C02625	8449	level 6	Dichlorobenzenes
HHDDCCUIIUWNGJ-UHFFFAOYSA-N	C00168	964	kingdom	Organic compounds
HHDDCCUIIUWNGJ-UHFFFAOYSA-N	C00168	964	superclass	Organic acids and derivatives
HHDDCCUIIUWNGJ-UHFFFAOYSA-N	C00168	964	class	Hydroxy acids and derivatives
HHDDCCUIIUWNGJ-UHFFFAOYSA-N	C00168	964	subclass	Beta hydroxy acids and derivatives
HHLFWLYXYJOTON-UHFFFAOYSA-N	C00048	760	kingdom	Organic compounds
HHLFWLYXYJOTON-UHFFFAOYSA-N	C00048	760	superclass	Organic acids and derivatives
HHLFWLYXYJOTON-UHFFFAOYSA-N	C00048	760	class	Carboxylic acids and derivatives
HHLFWLYXYJOTON-UHFFFAOYSA-N	C00048	760	subclass	Carboxylic acids
HHPDVQLBYQFYFA-UHFFFAOYSA-N	C00971	151228	kingdom	Organic compounds
HHPDVQLBYQFYFA-UHFFFAOYSA-N	C00971	151228	superclass	Organoheterocyclic compounds
HHPDVQLBYQFYFA-UHFFFAOYSA-N	C00971	151228	class	Pyridines and derivatives
HHPDVQLBYQFYFA-UHFFFAOYSA-N	C00971	151228	subclass	Pyridinecarboxylic acids and derivatives
HHPDVQLBYQFYFA-UHFFFAOYSA-N	C00971	151228	level 5	Pyridinecarboxylic acids
HHVIBTZHLRERCL-UHFFFAOYSA-N	C11142	6213	kingdom	Organic compounds
HHVIBTZHLRERCL-UHFFFAOYSA-N	C11142	6213	superclass	Organosulfur compounds
HHVIBTZHLRERCL-UHFFFAOYSA-N	C11142	6213	class	Sulfonyls
HHVIBTZHLRERCL-UHFFFAOYSA-N	C11142	6213	subclass	Sulfones
HIQNVODXENYOFK-UHFFFAOYSA-N	C11638	5	kingdom	Organic compounds
HIQNVODXENYOFK-UHFFFAOYSA-N	C11638	5	superclass	Organic acids and derivatives
HIQNVODXENYOFK-UHFFFAOYSA-N	C11638	5	class	Organic phosphoric acids and derivatives
HIQNVODXENYOFK-UHFFFAOYSA-N	C11638	5	subclass	Phosphate esters
HIQNVODXENYOFK-UHFFFAOYSA-N	C11638	5	level 5	Alkyl phosphates
HIQNVODXENYOFK-UHFFFAOYSA-N	C11638	5	level 6	Monoalkyl phosphates
HJGHXDNIPAWLLE-OWOJBTEDSA-N	C06611	287955	kingdom	Organic compounds
HJGHXDNIPAWLLE-OWOJBTEDSA-N	C06611	287955	superclass	Organohalogen compounds
HJGHXDNIPAWLLE-OWOJBTEDSA-N	C06611	287955	class	Vinyl halides
HJGHXDNIPAWLLE-OWOJBTEDSA-N	C06611	287955	subclass	Vinyl chlorides
HJGHXDNIPAWLLE-UPHRSURJSA-N	C06612	643775	kingdom	Organic compounds
HJGHXDNIPAWLLE-UPHRSURJSA-N	C06612	643775	superclass	Organohalogen compounds
HJGHXDNIPAWLLE-UPHRSURJSA-N	C06612	643775	class	Vinyl halides
HJGHXDNIPAWLLE-UPHRSURJSA-N	C06612	643775	subclass	Vinyl chlorides
HKAJKOBDBFGGIU-AWFVSMACSA-N	C06597	441094	kingdom	Organic compounds
HKAJKOBDBFGGIU-AWFVSMACSA-N	C06597	441094	superclass	Organohalogen compounds
HKAJKOBDBFGGIU-AWFVSMACSA-N	C06597	441094	class	Vinyl halides
HKAJKOBDBFGGIU-AWFVSMACSA-N	C06597	441094	subclass	Vinyl chlorides
HKEAOVFNWRDVAJ-UHFFFAOYSA-N	C15650	561	kingdom	Organic compounds
HKEAOVFNWRDVAJ-UHFFFAOYSA-N	C15650	561	superclass	Organic acids and derivatives
HKEAOVFNWRDVAJ-UHFFFAOYSA-N	C15650	561	class	Organic phosphoric acids and derivatives
HKEAOVFNWRDVAJ-UHFFFAOYSA-N	C15650	561	subclass	Phosphate esters
HKEAOVFNWRDVAJ-UHFFFAOYSA-N	C15650	561	level 5	Alkyl phosphates
HKEAOVFNWRDVAJ-UHFFFAOYSA-N	C15650	561	level 6	Monoalkyl phosphates
HLZZDTVXNYNFKH-BNFXUGDESA-N	C20697	44224057	kingdom	Organic compounds
HLZZDTVXNYNFKH-BNFXUGDESA-N	C20697	44224057	superclass	Organic oxygen compounds
HLZZDTVXNYNFKH-BNFXUGDESA-N	C20697	44224057	class	Organooxygen compounds
HLZZDTVXNYNFKH-BNFXUGDESA-N	C20697	44224057	subclass	Carbonyl compounds
HLZZDTVXNYNFKH-BNFXUGDESA-N	C20697	44224057	level 5	Aldehydes
HLZZDTVXNYNFKH-BNFXUGDESA-N	C20697	44224057	level 6	Medium-chain aldehydes
HMLZLHKHNBLLJD-UHFFFAOYSA-N	C16360	83126	kingdom	Organic compounds
HMLZLHKHNBLLJD-UHFFFAOYSA-N	C16360	83126	superclass	Organoheterocyclic compounds
HMLZLHKHNBLLJD-UHFFFAOYSA-N	C16360	83126	class	Imidazopyrimidines
HMLZLHKHNBLLJD-UHFFFAOYSA-N	C16360	83126	subclass	Purines and purine derivatives
HMLZLHKHNBLLJD-UHFFFAOYSA-N	C16360	83126	level 5	Xanthines
HNEGQIOMVPPMNR-IHWYPQMZSA-N	C02226	643798	kingdom	Organic compounds
HNEGQIOMVPPMNR-IHWYPQMZSA-N	C02226	643798	superclass	Lipids and lipid-like molecules
HNEGQIOMVPPMNR-IHWYPQMZSA-N	C02226	643798	class	Fatty Acyls
HNEGQIOMVPPMNR-IHWYPQMZSA-N	C02226	643798	subclass	Fatty acids and conjugates
HNEGQIOMVPPMNR-IHWYPQMZSA-N	C02226	643798	level 5	Branched fatty acids
HNEGQIOMVPPMNR-IHWYPQMZSA-N	C02226	643798	level 6	Methyl-branched fatty acids
HNEGQIOMVPPMNR-NSCUHMNNSA-N	C01732	638129	kingdom	Organic compounds
HNEGQIOMVPPMNR-NSCUHMNNSA-N	C01732	638129	superclass	Lipids and lipid-like molecules
HNEGQIOMVPPMNR-NSCUHMNNSA-N	C01732	638129	class	Fatty Acyls
HNEGQIOMVPPMNR-NSCUHMNNSA-N	C01732	638129	subclass	Fatty acids and conjugates
HNEGQIOMVPPMNR-NSCUHMNNSA-N	C01732	638129	level 5	Branched fatty acids
HNEGQIOMVPPMNR-NSCUHMNNSA-N	C01732	638129	level 6	Methyl-branched fatty acids
HNYOPLTXPVRDBG-UHFFFAOYSA-N	C00813	6211	kingdom	Organic compounds
HNYOPLTXPVRDBG-UHFFFAOYSA-N	C00813	6211	superclass	Organoheterocyclic compounds
HNYOPLTXPVRDBG-UHFFFAOYSA-N	C00813	6211	class	Diazines
HNYOPLTXPVRDBG-UHFFFAOYSA-N	C00813	6211	subclass	Pyrimidines and pyrimidine derivatives
HNYOPLTXPVRDBG-UHFFFAOYSA-N	C00813	6211	level 5	Pyrimidones
HOMGKSMUEGBAAB-UHFFFAOYSA-N	C07047	3690	kingdom	Organic compounds
HOMGKSMUEGBAAB-UHFFFAOYSA-N	C07047	3690	superclass	Organoheterocyclic compounds
HOMGKSMUEGBAAB-UHFFFAOYSA-N	C07047	3690	class	Oxazaphosphinanes
HOMGKSMUEGBAAB-UHFFFAOYSA-N	C07047	3690	subclass	Isofamides
HOOOPXDSCKBLFG-MRVPVSSYSA-N	C03742	440104	kingdom	Organic compounds
HOOOPXDSCKBLFG-MRVPVSSYSA-N	C03742	440104	superclass	Benzenoids
HOOOPXDSCKBLFG-MRVPVSSYSA-N	C03742	440104	class	Phenols
HOOOPXDSCKBLFG-MRVPVSSYSA-N	C03742	440104	subclass	1-hydroxy-2-unsubstituted benzenoids
HPEKPJGPWNSAAV-SCSAIBSYSA-N	C14610	10931527	kingdom	Organic compounds
HPEKPJGPWNSAAV-SCSAIBSYSA-N	C14610	10931527	superclass	Organoheterocyclic compounds
HPEKPJGPWNSAAV-SCSAIBSYSA-N	C14610	10931527	class	Dihydrofurans
HPEKPJGPWNSAAV-SCSAIBSYSA-N	C14610	10931527	subclass	Furanones
HPEKPJGPWNSAAV-SCSAIBSYSA-N	C14610	10931527	level 5	Butenolides
HPEKPJGPWNSAAV-UHFFFAOYSA-N	C04105	542	kingdom	Organic compounds
HPEKPJGPWNSAAV-UHFFFAOYSA-N	C04105	542	superclass	Organoheterocyclic compounds
HPEKPJGPWNSAAV-UHFFFAOYSA-N	C04105	542	class	Dihydrofurans
HPEKPJGPWNSAAV-UHFFFAOYSA-N	C04105	542	subclass	Furanones
HPEKPJGPWNSAAV-UHFFFAOYSA-N	C04105	542	level 5	Butenolides
HPKSNFTYZHYEKV-UHFFFAOYSA-N	C06742	441161	kingdom	Organic compounds
HPKSNFTYZHYEKV-UHFFFAOYSA-N	C06742	441161	superclass	Benzenoids
HPKSNFTYZHYEKV-UHFFFAOYSA-N	C06742	441161	class	Benzene and substituted derivatives
HPKSNFTYZHYEKV-UHFFFAOYSA-N	C06742	441161	subclass	Biphenyls and derivatives
HPQYKCJIWQFJMS-UHFFFAOYSA-N	C02084	26259	kingdom	Inorganic compounds
HPQYKCJIWQFJMS-UHFFFAOYSA-N	C02084	26259	superclass	Homogeneous non-metal compounds
HPQYKCJIWQFJMS-UHFFFAOYSA-N	C02084	26259	class	Non-metal oxoanionic compounds
HPQYKCJIWQFJMS-UHFFFAOYSA-N	C02084	26259	subclass	Non-metal tetrathionates
HPXRVTGHNJAIIH-UHFFFAOYSA-N	C00854	7966	kingdom	Organic compounds
HPXRVTGHNJAIIH-UHFFFAOYSA-N	C00854	7966	superclass	Organic oxygen compounds
HPXRVTGHNJAIIH-UHFFFAOYSA-N	C00854	7966	class	Organooxygen compounds
HPXRVTGHNJAIIH-UHFFFAOYSA-N	C00854	7966	subclass	Alcohols and polyols
HPXRVTGHNJAIIH-UHFFFAOYSA-N	C00854	7966	level 5	Secondary alcohols
HPXRVTGHNJAIIH-UHFFFAOYSA-N	C00854	7966	level 6	Cyclohexanols
HRPVXLWXLXDGHG-UHFFFAOYSA-N	C01659	6579	kingdom	Organic compounds
HRPVXLWXLXDGHG-UHFFFAOYSA-N	C01659	6579	superclass	Organic acids and derivatives
HRPVXLWXLXDGHG-UHFFFAOYSA-N	C01659	6579	class	Carboximidic acids and derivatives
HRPVXLWXLXDGHG-UHFFFAOYSA-N	C01659	6579	subclass	Carboximidic acids
HRTOQFBQOFIFEE-UHFFFAOYSA-N	C01125	39	kingdom	Organic compounds
HRTOQFBQOFIFEE-UHFFFAOYSA-N	C01125	39	superclass	Organoheterocyclic compounds
HRTOQFBQOFIFEE-UHFFFAOYSA-N	C01125	39	class	Lactones
HRTOQFBQOFIFEE-UHFFFAOYSA-N	C01125	39	subclass	Gamma butyrolactones
HRVZNWRZLYDLBU-RMKNXTFCSA-N	C20221	15276226	kingdom	Organic compounds
HRVZNWRZLYDLBU-RMKNXTFCSA-N	C20221	15276226	superclass	Lipids and lipid-like molecules
HRVZNWRZLYDLBU-RMKNXTFCSA-N	C20221	15276226	class	Prenol lipids
HRVZNWRZLYDLBU-RMKNXTFCSA-N	C20221	15276226	subclass	Monoterpenoids
HRVZNWRZLYDLBU-RMKNXTFCSA-N	C20221	15276226	level 5	Acyclic monoterpenoids
HRXJCQXGAHSUJC-UHFFFAOYSA-N	C04445	188242	kingdom	Organic compounds
HRXJCQXGAHSUJC-UHFFFAOYSA-N	C04445	188242	superclass	Organic nitrogen compounds
HRXJCQXGAHSUJC-UHFFFAOYSA-N	C04445	188242	class	Organonitrogen compounds
HRXJCQXGAHSUJC-UHFFFAOYSA-N	C04445	188242	subclass	Imines
HRXJCQXGAHSUJC-UHFFFAOYSA-N	C04445	188242	level 5	Ketimines
HRYLQFBHBWLLLL-AHNJNIBGSA-N	C09382	5281437	kingdom	Organic compounds
HRYLQFBHBWLLLL-AHNJNIBGSA-N	C09382	5281437	superclass	Lipids and lipid-like molecules
HRYLQFBHBWLLLL-AHNJNIBGSA-N	C09382	5281437	class	Prenol lipids
HRYLQFBHBWLLLL-AHNJNIBGSA-N	C09382	5281437	subclass	Terpene lactones
HRYLQFBHBWLLLL-AHNJNIBGSA-N	C09382	5281437	level 5	Sesquiterpene lactones
HRYLQFBHBWLLLL-AHNJNIBGSA-N	C09382	5281437	level 6	Germacranolides and derivatives
HRYZWHHZPQKTII-UHFFFAOYSA-N	C18248	6337	kingdom	Organic compounds
HRYZWHHZPQKTII-UHFFFAOYSA-N	C18248	6337	superclass	Organohalogen compounds
HRYZWHHZPQKTII-UHFFFAOYSA-N	C18248	6337	class	Organochlorides
HSFWRNGVRCDJHI-UHFFFAOYSA-N	C01548	6326	kingdom	Organic compounds
HSFWRNGVRCDJHI-UHFFFAOYSA-N	C01548	6326	superclass	Acetylides
HUFRMAUWIZDZIJ-UHFFFAOYSA-N	C12314	443044	kingdom	Organic compounds
HUFRMAUWIZDZIJ-UHFFFAOYSA-N	C12314	443044	superclass	Organoheterocyclic compounds
HUFRMAUWIZDZIJ-UHFFFAOYSA-N	C12314	443044	class	Lactones
HUMNYLRZRPPJDN-UHFFFAOYSA-N	C00193	240	kingdom	Organic compounds
HUMNYLRZRPPJDN-UHFFFAOYSA-N	C00193	240	superclass	Benzenoids
HUMNYLRZRPPJDN-UHFFFAOYSA-N	C00193	240	class	Benzene and substituted derivatives
HUMNYLRZRPPJDN-UHFFFAOYSA-N	C00193	240	subclass	Benzoyl derivatives
HXEACLLIILLPRG-YFKPBYRVSA-N	C00408	439227	kingdom	Organic compounds
HXEACLLIILLPRG-YFKPBYRVSA-N	C00408	439227	superclass	Organic acids and derivatives
HXEACLLIILLPRG-YFKPBYRVSA-N	C00408	439227	class	Carboxylic acids and derivatives
HXEACLLIILLPRG-YFKPBYRVSA-N	C00408	439227	subclass	Amino acids, peptides, and analogues
HXEACLLIILLPRG-YFKPBYRVSA-N	C00408	439227	level 5	Amino acids and derivatives
HXEACLLIILLPRG-YFKPBYRVSA-N	C00408	439227	level 6	Alpha amino acids and derivatives
HXEACLLIILLPRG-YFKPBYRVSA-N	C00408	439227	level 7	Alpha amino acids
HXEACLLIILLPRG-YFKPBYRVSA-N	C00408	439227	level 8	L-alpha-amino acids
HXKKHQJGJAFBHI-GSVOUGTGSA-N	C03194	439938	kingdom	Organic compounds
HXKKHQJGJAFBHI-GSVOUGTGSA-N	C03194	439938	superclass	Organic nitrogen compounds
HXKKHQJGJAFBHI-GSVOUGTGSA-N	C03194	439938	class	Organonitrogen compounds
HXKKHQJGJAFBHI-GSVOUGTGSA-N	C03194	439938	subclass	Amines
HXKKHQJGJAFBHI-GSVOUGTGSA-N	C03194	439938	level 5	Alkanolamines
HXKKHQJGJAFBHI-GSVOUGTGSA-N	C03194	439938	level 6	1,2-aminoalcohols
HXUIDZOMTRMIOE-UHFFFAOYSA-N	C07114	97045	kingdom	Organic compounds
HXUIDZOMTRMIOE-UHFFFAOYSA-N	C07114	97045	superclass	Organic oxygen compounds
HXUIDZOMTRMIOE-UHFFFAOYSA-N	C07114	97045	class	Organooxygen compounds
HXUIDZOMTRMIOE-UHFFFAOYSA-N	C07114	97045	subclass	Carbonyl compounds
HXUIDZOMTRMIOE-UHFFFAOYSA-N	C07114	97045	level 5	Ketones
HXUIDZOMTRMIOE-UHFFFAOYSA-N	C07114	97045	level 6	Aryl ketones
HXUIDZOMTRMIOE-UHFFFAOYSA-N	C07114	97045	level 7	Phenylketones
HXUIDZOMTRMIOE-UHFFFAOYSA-N	C07114	97045	level 8	Alkyl-phenylketones
HXVZGASCDAGAPS-UHFFFAOYSA-N	C03837	366	kingdom	Organic compounds
HXVZGASCDAGAPS-UHFFFAOYSA-N	C03837	366	superclass	Phenylpropanoids and polyketides
HXVZGASCDAGAPS-UHFFFAOYSA-N	C03837	366	class	Coumarins and derivatives
HZAXFHJVJLSVMW-UHFFFAOYSA-N	C00189	700	kingdom	Organic compounds
HZAXFHJVJLSVMW-UHFFFAOYSA-N	C00189	700	superclass	Organic nitrogen compounds
HZAXFHJVJLSVMW-UHFFFAOYSA-N	C00189	700	class	Organonitrogen compounds
HZAXFHJVJLSVMW-UHFFFAOYSA-N	C00189	700	subclass	Amines
HZAXFHJVJLSVMW-UHFFFAOYSA-N	C00189	700	level 5	Alkanolamines
HZAXFHJVJLSVMW-UHFFFAOYSA-N	C00189	700	level 6	1,2-aminoalcohols
HZDCAHRLLXEQFY-UHFFFAOYSA-N	C01210	439436	kingdom	Organic compounds
HZDCAHRLLXEQFY-UHFFFAOYSA-N	C01210	439436	superclass	Organic acids and derivatives
HZDCAHRLLXEQFY-UHFFFAOYSA-N	C01210	439436	class	Organic phosphoric acids and derivatives
HZDCAHRLLXEQFY-UHFFFAOYSA-N	C01210	439436	subclass	Phosphate esters
HZDCAHRLLXEQFY-UHFFFAOYSA-N	C01210	439436	level 5	Phosphoethanolamines
IAJOBQBIJHVGMQ-BYPYZUCNSA-N	C04650	91619	kingdom	Organic compounds
IAJOBQBIJHVGMQ-BYPYZUCNSA-N	C04650	91619	superclass	Organic acids and derivatives
IAJOBQBIJHVGMQ-BYPYZUCNSA-N	C04650	91619	class	Carboxylic acids and derivatives
IAJOBQBIJHVGMQ-BYPYZUCNSA-N	C04650	91619	subclass	Amino acids, peptides, and analogues
IAJOBQBIJHVGMQ-BYPYZUCNSA-N	C04650	91619	level 5	Amino acids and derivatives
IAJOBQBIJHVGMQ-BYPYZUCNSA-N	C04650	91619	level 6	Alpha amino acids and derivatives
IAJOBQBIJHVGMQ-BYPYZUCNSA-N	C04650	91619	level 7	Alpha amino acids
IAJOBQBIJHVGMQ-BYPYZUCNSA-N	C04650	91619	level 8	L-alpha-amino acids
IAVREABSGIHHMO-UHFFFAOYSA-N	C03067	101	kingdom	Organic compounds
IAVREABSGIHHMO-UHFFFAOYSA-N	C03067	101	superclass	Organic oxygen compounds
IAVREABSGIHHMO-UHFFFAOYSA-N	C03067	101	class	Organooxygen compounds
IAVREABSGIHHMO-UHFFFAOYSA-N	C03067	101	subclass	Carbonyl compounds
IAVREABSGIHHMO-UHFFFAOYSA-N	C03067	101	level 5	Aldehydes
IAVREABSGIHHMO-UHFFFAOYSA-N	C03067	101	level 6	Aryl-aldehydes
IAVREABSGIHHMO-UHFFFAOYSA-N	C03067	101	level 7	Benzaldehydes
IAVREABSGIHHMO-UHFFFAOYSA-N	C03067	101	level 8	Hydroxybenzaldehydes
IAYPIBMASNFSPL-UHFFFAOYSA-N	C06548	6354	kingdom	Organic compounds
IAYPIBMASNFSPL-UHFFFAOYSA-N	C06548	6354	superclass	Organoheterocyclic compounds
IAYPIBMASNFSPL-UHFFFAOYSA-N	C06548	6354	class	Epoxides
IAZDPXIOMUYVGZ-UHFFFAOYSA-N	C11143	679	kingdom	Organic compounds
IAZDPXIOMUYVGZ-UHFFFAOYSA-N	C11143	679	superclass	Organosulfur compounds
IAZDPXIOMUYVGZ-UHFFFAOYSA-N	C11143	679	class	Sulfoxides
IDBRDXGJPFCEFF-QMMMGPOBSA-N	C19715	18600969	kingdom	Organic compounds
IDBRDXGJPFCEFF-QMMMGPOBSA-N	C19715	18600969	superclass	Organic acids and derivatives
IDBRDXGJPFCEFF-QMMMGPOBSA-N	C19715	18600969	class	Carboxylic acids and derivatives
IDBRDXGJPFCEFF-QMMMGPOBSA-N	C19715	18600969	subclass	Amino acids, peptides, and analogues
IDBRDXGJPFCEFF-QMMMGPOBSA-N	C19715	18600969	level 5	Amino acids and derivatives
IDBRDXGJPFCEFF-QMMMGPOBSA-N	C19715	18600969	level 6	Alpha amino acids and derivatives
IDBRDXGJPFCEFF-QMMMGPOBSA-N	C19715	18600969	level 7	Phenylalanine and derivatives
IDBRULKICVRMNG-VKHMYHEASA-N	C17962	na	kingdom	Organic compounds
IDBRULKICVRMNG-VKHMYHEASA-N	C17962	na	superclass	Organic acids and derivatives
IDBRULKICVRMNG-VKHMYHEASA-N	C17962	na	class	Carboxylic acids and derivatives
IDBRULKICVRMNG-VKHMYHEASA-N	C17962	na	subclass	Amino acids, peptides, and analogues
IDBRULKICVRMNG-VKHMYHEASA-N	C17962	na	level 5	Amino acids and derivatives
IDBRULKICVRMNG-VKHMYHEASA-N	C17962	na	level 6	Alpha amino acids and derivatives
IDBRULKICVRMNG-VKHMYHEASA-N	C17962	na	level 7	Alpha amino acids
IDBRULKICVRMNG-VKHMYHEASA-N	C17962	na	level 8	L-alpha-amino acids
IELUPRVYGHTVHQ-UHFFFAOYSA-N	C16248	76852	kingdom	Organic compounds
IELUPRVYGHTVHQ-UHFFFAOYSA-N	C16248	76852	superclass	Benzenoids
IELUPRVYGHTVHQ-UHFFFAOYSA-N	C16248	76852	class	Phenols
IELUPRVYGHTVHQ-UHFFFAOYSA-N	C16248	76852	subclass	1,4-dihydroxy-2-halobenzenoids
IGGVVGHJSQSLFO-UHFFFAOYSA-N	C05579	440728	kingdom	Organic compounds
IGGVVGHJSQSLFO-UHFFFAOYSA-N	C05579	440728	superclass	Organoheterocyclic compounds
IGGVVGHJSQSLFO-UHFFFAOYSA-N	C05579	440728	class	Indoles and derivatives
IHPKGUQCSIINRJ-CSKARUKUSA-N	C09873	5281553	kingdom	Organic compounds
IHPKGUQCSIINRJ-CSKARUKUSA-N	C09873	5281553	superclass	Lipids and lipid-like molecules
IHPKGUQCSIINRJ-CSKARUKUSA-N	C09873	5281553	class	Prenol lipids
IHPKGUQCSIINRJ-CSKARUKUSA-N	C09873	5281553	subclass	Monoterpenoids
IHPKGUQCSIINRJ-CSKARUKUSA-N	C09873	5281553	level 5	Acyclic monoterpenoids
IHTJGIKQNHDTSX-UHFFFAOYSA-N	C03719	3295299	kingdom	Organic compounds
IHTJGIKQNHDTSX-UHFFFAOYSA-N	C03719	3295299	superclass	Benzenoids
IHTJGIKQNHDTSX-UHFFFAOYSA-N	C03719	3295299	class	Benzene and substituted derivatives
IJFXRHURBJZNAO-UHFFFAOYSA-N	C00587	7420	kingdom	Organic compounds
IJFXRHURBJZNAO-UHFFFAOYSA-N	C00587	7420	superclass	Benzenoids
IJFXRHURBJZNAO-UHFFFAOYSA-N	C00587	7420	class	Benzene and substituted derivatives
IJFXRHURBJZNAO-UHFFFAOYSA-N	C00587	7420	subclass	Benzoic acids and derivatives
IJFXRHURBJZNAO-UHFFFAOYSA-N	C00587	7420	level 5	Hydroxybenzoic acid derivatives
IJGRMHOSHXDMSA-UHFFFAOYSA-N	C00697	947	kingdom	Inorganic compounds
IJGRMHOSHXDMSA-UHFFFAOYSA-N	C00697	947	superclass	Homogeneous non-metal compounds
IJGRMHOSHXDMSA-UHFFFAOYSA-N	C00697	947	class	Other non-metal organides
IJGRMHOSHXDMSA-UHFFFAOYSA-N	C00697	947	subclass	Other non-metal nitrides
IJNJLGFTSIAHEA-UHFFFAOYSA-N	C05985	12222	kingdom	Organic compounds
IJNJLGFTSIAHEA-UHFFFAOYSA-N	C05985	12222	superclass	Acetylides
IKHGUXGNUITLKF-UHFFFAOYSA-N	C00084	177	kingdom	Organic compounds
IKHGUXGNUITLKF-UHFFFAOYSA-N	C00084	177	superclass	Organic oxygen compounds
IKHGUXGNUITLKF-UHFFFAOYSA-N	C00084	177	class	Organooxygen compounds
IKHGUXGNUITLKF-UHFFFAOYSA-N	C00084	177	subclass	Carbonyl compounds
IKHGUXGNUITLKF-UHFFFAOYSA-N	C00084	177	level 5	Aldehydes
IKHGUXGNUITLKF-UHFFFAOYSA-N	C00084	177	level 6	Short-chain aldehydes
IMOBSLOLPCWZKQ-ZETCQYMHSA-N	C04259	440274	kingdom	Organic compounds
IMOBSLOLPCWZKQ-ZETCQYMHSA-N	C04259	440274	superclass	Organic acids and derivatives
IMOBSLOLPCWZKQ-ZETCQYMHSA-N	C04259	440274	class	Carboxylic acids and derivatives
IMOBSLOLPCWZKQ-ZETCQYMHSA-N	C04259	440274	subclass	Amino acids, peptides, and analogues
IMOBSLOLPCWZKQ-ZETCQYMHSA-N	C04259	440274	level 5	Amino acids and derivatives
IMOBSLOLPCWZKQ-ZETCQYMHSA-N	C04259	440274	level 6	Alpha amino acids and derivatives
IMOBSLOLPCWZKQ-ZETCQYMHSA-N	C04259	440274	level 7	Histidine and derivatives
INQOMBQAUSQDDS-UHFFFAOYSA-N	C18448	6328	kingdom	Organic compounds
INQOMBQAUSQDDS-UHFFFAOYSA-N	C18448	6328	superclass	Organohalogen compounds
INQOMBQAUSQDDS-UHFFFAOYSA-N	C18448	6328	class	Alkyl halides
INQOMBQAUSQDDS-UHFFFAOYSA-N	C18448	6328	subclass	Halomethanes
IOVCWXUNBOPUCH-UHFFFAOYSA-N	C00088	24529	kingdom	Inorganic compounds
IOVCWXUNBOPUCH-UHFFFAOYSA-N	C00088	24529	superclass	Homogeneous non-metal compounds
IOVCWXUNBOPUCH-UHFFFAOYSA-N	C00088	24529	class	Non-metal oxoanionic compounds
IOVCWXUNBOPUCH-UHFFFAOYSA-N	C00088	24529	subclass	Non-metal nitrites
IPBVNPXQWQGGJP-UHFFFAOYSA-N	C00548	31229	kingdom	Organic compounds
IPBVNPXQWQGGJP-UHFFFAOYSA-N	C00548	31229	superclass	Benzenoids
IPBVNPXQWQGGJP-UHFFFAOYSA-N	C00548	31229	class	Phenol esters
IPRPPFIAVHPVJH-UHFFFAOYSA-N	C03765	440113	kingdom	Organic compounds
IPRPPFIAVHPVJH-UHFFFAOYSA-N	C03765	440113	superclass	Benzenoids
IPRPPFIAVHPVJH-UHFFFAOYSA-N	C03765	440113	class	Benzene and substituted derivatives
IPRPPFIAVHPVJH-UHFFFAOYSA-N	C03765	440113	subclass	Phenylacetaldehydes
ISAKRJDGNUQOIC-UHFFFAOYSA-N	C00106	1174	kingdom	Organic compounds
ISAKRJDGNUQOIC-UHFFFAOYSA-N	C00106	1174	superclass	Organoheterocyclic compounds
ISAKRJDGNUQOIC-UHFFFAOYSA-N	C00106	1174	class	Diazines
ISAKRJDGNUQOIC-UHFFFAOYSA-N	C00106	1174	subclass	Pyrimidines and pyrimidine derivatives
ISAKRJDGNUQOIC-UHFFFAOYSA-N	C00106	1174	level 5	Pyrimidones
ISWSIDIOOBJBQZ-UHFFFAOYSA-N	C00146	996	kingdom	Organic compounds
ISWSIDIOOBJBQZ-UHFFFAOYSA-N	C00146	996	superclass	Benzenoids
ISWSIDIOOBJBQZ-UHFFFAOYSA-N	C00146	996	class	Phenols
ISWSIDIOOBJBQZ-UHFFFAOYSA-N	C00146	996	subclass	1-hydroxy-4-unsubstituted benzenoids
IVRMZWNICZWHMI-UHFFFAOYSA-N	C19935	33558	kingdom	Inorganic compounds
IVRMZWNICZWHMI-UHFFFAOYSA-N	C19935	33558	superclass	Homogeneous non-metal compounds
IVRMZWNICZWHMI-UHFFFAOYSA-N	C19935	33558	class	Other non-metal organides
IVRMZWNICZWHMI-UHFFFAOYSA-N	C19935	33558	subclass	Other non-metal nitrides
IVSZLXZYQVIEFR-UHFFFAOYSA-N	C07208	7929	kingdom	Organic compounds
IVSZLXZYQVIEFR-UHFFFAOYSA-N	C07208	7929	superclass	Benzenoids
IVSZLXZYQVIEFR-UHFFFAOYSA-N	C07208	7929	class	Benzene and substituted derivatives
IVSZLXZYQVIEFR-UHFFFAOYSA-N	C07208	7929	subclass	Xylenes
IVSZLXZYQVIEFR-UHFFFAOYSA-N	C07208	7929	level 5	m-Xylenes
IVYMIRMKXZAHRV-UHFFFAOYSA-N	C03679	241582	kingdom	Organic compounds
IVYMIRMKXZAHRV-UHFFFAOYSA-N	C03679	241582	superclass	Benzenoids
IVYMIRMKXZAHRV-UHFFFAOYSA-N	C03679	241582	class	Benzene and substituted derivatives
IVYMIRMKXZAHRV-UHFFFAOYSA-N	C03679	241582	subclass	Benzyl cyanides
IWDCLRJOBJJRNH-UHFFFAOYSA-N	C01468	2879	kingdom	Organic compounds
IWDCLRJOBJJRNH-UHFFFAOYSA-N	C01468	2879	superclass	Benzenoids
IWDCLRJOBJJRNH-UHFFFAOYSA-N	C01468	2879	class	Phenols
IWDCLRJOBJJRNH-UHFFFAOYSA-N	C01468	2879	subclass	Cresols
IWDCLRJOBJJRNH-UHFFFAOYSA-N	C01468	2879	level 5	Para cresols
IWHLYPDWHHPVAA-UHFFFAOYSA-N	C06103	14490	kingdom	Organic compounds
IWHLYPDWHHPVAA-UHFFFAOYSA-N	C06103	14490	superclass	Organic acids and derivatives
IWHLYPDWHHPVAA-UHFFFAOYSA-N	C06103	14490	class	Hydroxy acids and derivatives
IWHLYPDWHHPVAA-UHFFFAOYSA-N	C06103	14490	subclass	Medium-chain hydroxy acids and derivatives
IYYZUPMFVPLQIF-UHFFFAOYSA-N	C20125	3023	kingdom	Organic compounds
IYYZUPMFVPLQIF-UHFFFAOYSA-N	C20125	3023	superclass	Organoheterocyclic compounds
IYYZUPMFVPLQIF-UHFFFAOYSA-N	C20125	3023	class	Benzothiophenes
IYYZUPMFVPLQIF-UHFFFAOYSA-N	C20125	3023	subclass	Dibenzothiophenes
IZUPBVBPLAPZRR-UHFFFAOYSA-N	C02575	992	kingdom	Organic compounds
IZUPBVBPLAPZRR-UHFFFAOYSA-N	C02575	992	superclass	Benzenoids
IZUPBVBPLAPZRR-UHFFFAOYSA-N	C02575	992	class	Phenols
IZUPBVBPLAPZRR-UHFFFAOYSA-N	C02575	992	subclass	Halophenols
IZUPBVBPLAPZRR-UHFFFAOYSA-N	C02575	992	level 5	Chlorophenols
IZUPBVBPLAPZRR-UHFFFAOYSA-N	C02575	992	level 6	P-chlorophenols
JBECFHRNFSQXPM-UHFFFAOYSA-N	C14802	11954053	kingdom	Organic compounds
JBECFHRNFSQXPM-UHFFFAOYSA-N	C14802	11954053	superclass	Benzenoids
JBECFHRNFSQXPM-UHFFFAOYSA-N	C14802	11954053	class	Naphthalenes
JBECFHRNFSQXPM-UHFFFAOYSA-N	C14802	11954053	subclass	Nitronaphthalenes
JCYPECIVGRXBMO-FOCLMDBBSA-N	C03764	na	kingdom	Organic compounds
JCYPECIVGRXBMO-FOCLMDBBSA-N	C03764	na	superclass	Organoheterocyclic compounds
JCYPECIVGRXBMO-FOCLMDBBSA-N	C03764	na	class	Azobenzenes
JDBGXEHEIRGOBU-UHFFFAOYSA-N	C03088	78168	kingdom	Organic compounds
JDBGXEHEIRGOBU-UHFFFAOYSA-N	C03088	78168	superclass	Organoheterocyclic compounds
JDBGXEHEIRGOBU-UHFFFAOYSA-N	C03088	78168	class	Diazines
JDBGXEHEIRGOBU-UHFFFAOYSA-N	C03088	78168	subclass	Pyrimidines and pyrimidine derivatives
JDBGXEHEIRGOBU-UHFFFAOYSA-N	C03088	78168	level 5	Pyrimidones
JDSSVQWHYUVDDF-UPHRSURJSA-N	C20254	1751484	kingdom	Organic compounds
JDSSVQWHYUVDDF-UPHRSURJSA-N	C20254	1751484	superclass	Organic acids and derivatives
JDSSVQWHYUVDDF-UPHRSURJSA-N	C20254	1751484	class	Carboxylic acids and derivatives
JDSSVQWHYUVDDF-UPHRSURJSA-N	C20254	1751484	subclass	Acrylic acids and derivatives
JFCQEDHGNNZCLN-UHFFFAOYSA-N	C00489	743	kingdom	Organic compounds
JFCQEDHGNNZCLN-UHFFFAOYSA-N	C00489	743	superclass	Organic acids and derivatives
JFCQEDHGNNZCLN-UHFFFAOYSA-N	C00489	743	class	Carboxylic acids and derivatives
JFCQEDHGNNZCLN-UHFFFAOYSA-N	C00489	743	subclass	Dicarboxylic acids and derivatives
JFDZBHWFFUWGJE-UHFFFAOYSA-N	C09814	7505	kingdom	Organic compounds
JFDZBHWFFUWGJE-UHFFFAOYSA-N	C09814	7505	superclass	Benzenoids
JFDZBHWFFUWGJE-UHFFFAOYSA-N	C09814	7505	class	Benzene and substituted derivatives
JFDZBHWFFUWGJE-UHFFFAOYSA-N	C09814	7505	subclass	Benzonitriles
JGEGJYXHCFUMJF-UHFFFAOYSA-N	C02373	129	kingdom	Organic compounds
JGEGJYXHCFUMJF-UHFFFAOYSA-N	C02373	129	superclass	Organic oxygen compounds
JGEGJYXHCFUMJF-UHFFFAOYSA-N	C02373	129	class	Organooxygen compounds
JGEGJYXHCFUMJF-UHFFFAOYSA-N	C02373	129	subclass	Carbonyl compounds
JGEGJYXHCFUMJF-UHFFFAOYSA-N	C02373	129	level 5	Aldehydes
JGEGJYXHCFUMJF-UHFFFAOYSA-N	C02373	129	level 6	Alpha-hydrogen aldehydes
JGSUNMCABQUBOY-UHFFFAOYSA-N	C19569	437	kingdom	Organic compounds
JGSUNMCABQUBOY-UHFFFAOYSA-N	C19569	437	superclass	Organic acids and derivatives
JGSUNMCABQUBOY-UHFFFAOYSA-N	C19569	437	class	Keto acids and derivatives
JGSUNMCABQUBOY-UHFFFAOYSA-N	C19569	437	subclass	Gamma-keto acids and derivatives
JHIVVAPYMSGYDF-UHFFFAOYSA-N	C00414	7967	kingdom	Organic compounds
JHIVVAPYMSGYDF-UHFFFAOYSA-N	C00414	7967	superclass	Organic oxygen compounds
JHIVVAPYMSGYDF-UHFFFAOYSA-N	C00414	7967	class	Organooxygen compounds
JHIVVAPYMSGYDF-UHFFFAOYSA-N	C00414	7967	subclass	Carbonyl compounds
JHIVVAPYMSGYDF-UHFFFAOYSA-N	C00414	7967	level 5	Ketones
JHIVVAPYMSGYDF-UHFFFAOYSA-N	C00414	7967	level 6	Cyclic ketones
JHPNVNIEXXLNTR-UHFFFAOYSA-O	C01181	134	kingdom	Organic compounds
JHPNVNIEXXLNTR-UHFFFAOYSA-O	C01181	134	superclass	Lipids and lipid-like molecules
JHPNVNIEXXLNTR-UHFFFAOYSA-O	C01181	134	class	Fatty Acyls
JHPNVNIEXXLNTR-UHFFFAOYSA-O	C01181	134	subclass	Fatty acids and conjugates
JHPNVNIEXXLNTR-UHFFFAOYSA-O	C01181	134	level 5	Straight chain fatty acids
JHUJMHKRHQPBRG-UHFFFAOYSA-N	C16553	308171	kingdom	Organic compounds
JHUJMHKRHQPBRG-UHFFFAOYSA-N	C16553	308171	superclass	Organoheterocyclic compounds
JHUJMHKRHQPBRG-UHFFFAOYSA-N	C16553	308171	class	Oxazaphosphinanes
JHUJMHKRHQPBRG-UHFFFAOYSA-N	C16553	308171	subclass	Isofamides
JJCKHVUTVOPLBV-UHFFFAOYSA-N	C07216	11476	kingdom	Organic compounds
JJCKHVUTVOPLBV-UHFFFAOYSA-N	C07216	11476	superclass	Benzenoids
JJCKHVUTVOPLBV-UHFFFAOYSA-N	C07216	11476	class	Benzene and substituted derivatives
JJCKHVUTVOPLBV-UHFFFAOYSA-N	C07216	11476	subclass	Benzyl alcohols
JJMDCOVWQOJGCB-UHFFFAOYSA-N	C00431	138	kingdom	Organic compounds
JJMDCOVWQOJGCB-UHFFFAOYSA-N	C00431	138	superclass	Organic acids and derivatives
JJMDCOVWQOJGCB-UHFFFAOYSA-N	C00431	138	class	Carboxylic acids and derivatives
JJMDCOVWQOJGCB-UHFFFAOYSA-N	C00431	138	subclass	Amino acids, peptides, and analogues
JJMDCOVWQOJGCB-UHFFFAOYSA-N	C00431	138	level 5	Amino acids and derivatives
JJMDCOVWQOJGCB-UHFFFAOYSA-N	C00431	138	level 6	Delta amino acids and derivatives
JJWKPURADFRFRB-UHFFFAOYSA-N	C07331	10039	kingdom	Organic compounds
JJWKPURADFRFRB-UHFFFAOYSA-N	C07331	10039	superclass	Organosulfur compounds
JJWLVOIRVHMVIS-UHFFFAOYSA-N	C06748	6363	kingdom	Organic compounds
JJWLVOIRVHMVIS-UHFFFAOYSA-N	C06748	6363	superclass	Organic nitrogen compounds
JJWLVOIRVHMVIS-UHFFFAOYSA-N	C06748	6363	class	Organonitrogen compounds
JJWLVOIRVHMVIS-UHFFFAOYSA-N	C06748	6363	subclass	Amines
JJWLVOIRVHMVIS-UHFFFAOYSA-N	C06748	6363	level 5	Primary amines
JJWLVOIRVHMVIS-UHFFFAOYSA-N	C06748	6363	level 6	Monoalkylamines
JKLRIMRKZBSSED-UHFFFAOYSA-N	C01959	68340	kingdom	Organic compounds
JKLRIMRKZBSSED-UHFFFAOYSA-N	C01959	68340	superclass	Organic acids and derivatives
JKLRIMRKZBSSED-UHFFFAOYSA-N	C01959	68340	class	Organic sulfonic acids and derivatives
JKLRIMRKZBSSED-UHFFFAOYSA-N	C01959	68340	subclass	Organosulfonic acids and derivatives
JKLRIMRKZBSSED-UHFFFAOYSA-N	C01959	68340	level 5	Organosulfonic acids
JKRIWPXSEMPTNP-UHFFFAOYSA-N	C16235	349497	kingdom	Organic compounds
JKRIWPXSEMPTNP-UHFFFAOYSA-N	C16235	349497	superclass	Benzenoids
JKRIWPXSEMPTNP-UHFFFAOYSA-N	C16235	349497	class	Benzene and substituted derivatives
JKRIWPXSEMPTNP-UHFFFAOYSA-N	C16235	349497	subclass	Benzoic acids and derivatives
JKRIWPXSEMPTNP-UHFFFAOYSA-N	C16235	349497	level 5	Benzoic acids
JLPUXFOGCDVKGO-TUAOUCFPSA-N	C16286	29746	kingdom	Organic compounds
JLPUXFOGCDVKGO-TUAOUCFPSA-N	C16286	29746	superclass	Organic oxygen compounds
JLPUXFOGCDVKGO-TUAOUCFPSA-N	C16286	29746	class	Organooxygen compounds
JLPUXFOGCDVKGO-TUAOUCFPSA-N	C16286	29746	subclass	Alcohols and polyols
JLPUXFOGCDVKGO-TUAOUCFPSA-N	C16286	29746	level 5	Tertiary alcohols
JLQSXXWTCJPCBC-UHFFFAOYSA-N	C05842	69698	kingdom	Organic compounds
JLQSXXWTCJPCBC-UHFFFAOYSA-N	C05842	69698	superclass	Organoheterocyclic compounds
JLQSXXWTCJPCBC-UHFFFAOYSA-N	C05842	69698	class	Pyridines and derivatives
JLQSXXWTCJPCBC-UHFFFAOYSA-N	C05842	69698	subclass	Pyridinecarboxylic acids and derivatives
JLQSXXWTCJPCBC-UHFFFAOYSA-N	C05842	69698	level 5	Pyridinecarboxamides
JLQSXXWTCJPCBC-UHFFFAOYSA-N	C05842	69698	level 6	Nicotinamides
JLTDJTHDQAWBAV-UHFFFAOYSA-N	C02846	949	kingdom	Organic compounds
JLTDJTHDQAWBAV-UHFFFAOYSA-N	C02846	949	superclass	Organic nitrogen compounds
JLTDJTHDQAWBAV-UHFFFAOYSA-N	C02846	949	class	Organonitrogen compounds
JLTDJTHDQAWBAV-UHFFFAOYSA-N	C02846	949	subclass	Amines
JLTDJTHDQAWBAV-UHFFFAOYSA-N	C02846	949	level 5	Tertiary amines
JLTDJTHDQAWBAV-UHFFFAOYSA-N	C02846	949	level 6	Tertiary alkylarylamines
JLTDJTHDQAWBAV-UHFFFAOYSA-N	C02846	949	level 7	Dialkylarylamines
JLYXXMFPNIAWKQ-CDRYSYESSA-N	C06988	na	kingdom	Organic compounds
JLYXXMFPNIAWKQ-CDRYSYESSA-N	C06988	na	superclass	Organohalogen compounds
JLYXXMFPNIAWKQ-CDRYSYESSA-N	C06988	na	class	Alkyl halides
JLYXXMFPNIAWKQ-CDRYSYESSA-N	C06988	na	subclass	Cyclohexyl halides
JLYXXMFPNIAWKQ-GNIYUCBRSA-N	C07075	na	kingdom	Organic compounds
JLYXXMFPNIAWKQ-GNIYUCBRSA-N	C07075	na	superclass	Organohalogen compounds
JLYXXMFPNIAWKQ-GNIYUCBRSA-N	C07075	na	class	Alkyl halides
JLYXXMFPNIAWKQ-GNIYUCBRSA-N	C07075	na	subclass	Cyclohexyl halides
JMFRWRFFLBVWSI-NSCUHMNNSA-N	C00590	1549095	kingdom	Organic compounds
JMFRWRFFLBVWSI-NSCUHMNNSA-N	C00590	1549095	superclass	Benzenoids
JMFRWRFFLBVWSI-NSCUHMNNSA-N	C00590	1549095	class	Phenols
JMFRWRFFLBVWSI-NSCUHMNNSA-N	C00590	1549095	subclass	Methoxyphenols
JOKIQGQOKXGHDV-UHFFFAOYSA-N	C03901	440159	kingdom	Organic compounds
JOKIQGQOKXGHDV-UHFFFAOYSA-N	C03901	440159	superclass	Organic acids and derivatives
JOKIQGQOKXGHDV-UHFFFAOYSA-N	C03901	440159	class	Carboxylic acids and derivatives
JOKIQGQOKXGHDV-UHFFFAOYSA-N	C03901	440159	subclass	Amino acids, peptides, and analogues
JOKIQGQOKXGHDV-UHFFFAOYSA-N	C03901	440159	level 5	Amino acids and derivatives
JOKIQGQOKXGHDV-UHFFFAOYSA-N	C03901	440159	level 6	Alpha amino acids and derivatives
JOKIQGQOKXGHDV-UHFFFAOYSA-N	C03901	440159	level 7	Alpha amino acids
JPOXNPPZZKNXOV-UHFFFAOYSA-N	C02661	6333	kingdom	Organic compounds
JPOXNPPZZKNXOV-UHFFFAOYSA-N	C02661	6333	superclass	Organohalogen compounds
JPOXNPPZZKNXOV-UHFFFAOYSA-N	C02661	6333	class	Alkyl halides
JPOXNPPZZKNXOV-UHFFFAOYSA-N	C02661	6333	subclass	Halomethanes
JQPDOKGAOXSRJD-SVEODPQUSA-N	C18226	11471283	kingdom	Organic compounds
JQPDOKGAOXSRJD-SVEODPQUSA-N	C18226	11471283	superclass	Lipids and lipid-like molecules
JQPDOKGAOXSRJD-SVEODPQUSA-N	C18226	11471283	class	Prenol lipids
JQPDOKGAOXSRJD-SVEODPQUSA-N	C18226	11471283	subclass	Diterpenoids
JQPDOKGAOXSRJD-SVEODPQUSA-N	C18226	11471283	level 5	Isocopalane and spongiane diterpenoids
JQVQIZWJBLGVRW-UHFFFAOYSA-N	C16586	213060	kingdom	Organic compounds
JQVQIZWJBLGVRW-UHFFFAOYSA-N	C16586	213060	superclass	Benzenoids
JQVQIZWJBLGVRW-UHFFFAOYSA-N	C16586	213060	class	Benzene and substituted derivatives
JRPHGDYSKGJTKZ-UHFFFAOYSA-N	C05172	1092	kingdom	Inorganic compounds
JRPHGDYSKGJTKZ-UHFFFAOYSA-N	C05172	1092	superclass	Mixed metal/non-metal compounds
JRPHGDYSKGJTKZ-UHFFFAOYSA-N	C05172	1092	class	Other mixed metal/non-metal oxoanionic compounds
JRPHGDYSKGJTKZ-UHFFFAOYSA-N	C05172	1092	subclass	Non-metal selenophosphates
JSHMCUNOMIZJDJ-UHFFFAOYSA-N	C02527	266	kingdom	Organic compounds
JSHMCUNOMIZJDJ-UHFFFAOYSA-N	C02527	266	superclass	Organic acids and derivatives
JSHMCUNOMIZJDJ-UHFFFAOYSA-N	C02527	266	class	Organic phosphoric acids and derivatives
JSHMCUNOMIZJDJ-UHFFFAOYSA-N	C02527	266	subclass	Phosphate esters
JSHMCUNOMIZJDJ-UHFFFAOYSA-N	C02527	266	level 5	Acyl phosphates
JSHMCUNOMIZJDJ-UHFFFAOYSA-N	C02527	266	level 6	Acyl monophosphates
JSJWCHRYRHKBBW-UHFFFAOYSA-N	C02642	111	kingdom	Organic compounds
JSJWCHRYRHKBBW-UHFFFAOYSA-N	C02642	111	superclass	Organic acids and derivatives
JSJWCHRYRHKBBW-UHFFFAOYSA-N	C02642	111	class	Organic carbonic acids and derivatives
JSJWCHRYRHKBBW-UHFFFAOYSA-N	C02642	111	subclass	Ureas
JSNRRGGBADWTMC-NTCAYCPXSA-N	C09666	5281517	kingdom	Organic compounds
JSNRRGGBADWTMC-NTCAYCPXSA-N	C09666	5281517	superclass	Lipids and lipid-like molecules
JSNRRGGBADWTMC-NTCAYCPXSA-N	C09666	5281517	class	Prenol lipids
JSNRRGGBADWTMC-NTCAYCPXSA-N	C09666	5281517	subclass	Sesquiterpenoids
JTFITTQBRJDSTL-KVTDHHQDSA-N	C04188	11988266	kingdom	Organic compounds
JTFITTQBRJDSTL-KVTDHHQDSA-N	C04188	11988266	superclass	Organic oxygen compounds
JTFITTQBRJDSTL-KVTDHHQDSA-N	C04188	11988266	class	Organooxygen compounds
JTFITTQBRJDSTL-KVTDHHQDSA-N	C04188	11988266	subclass	Carbohydrates and carbohydrate conjugates
JTFITTQBRJDSTL-KVTDHHQDSA-N	C04188	11988266	level 5	Monosaccharides
JTFITTQBRJDSTL-KVTDHHQDSA-N	C04188	11988266	level 6	Pentoses
JTJIXCMSHWPJJE-UHFFFAOYSA-N	C00593	160226	kingdom	Organic compounds
JTJIXCMSHWPJJE-UHFFFAOYSA-N	C00593	160226	superclass	Organic acids and derivatives
JTJIXCMSHWPJJE-UHFFFAOYSA-N	C00593	160226	class	Organic sulfonic acids and derivatives
JTJIXCMSHWPJJE-UHFFFAOYSA-N	C00593	160226	subclass	Organosulfonic acids and derivatives
JTJIXCMSHWPJJE-UHFFFAOYSA-N	C00593	160226	level 5	Organosulfonic acids
JUJWROOIHBZHMG-UHFFFAOYSA-N	C00747	1049	kingdom	Organic compounds
JUJWROOIHBZHMG-UHFFFAOYSA-N	C00747	1049	superclass	Organoheterocyclic compounds
JUJWROOIHBZHMG-UHFFFAOYSA-N	C00747	1049	class	Pyridines and derivatives
JUTQRXXDIORLET-ONEGZZNKSA-N	C16152	na	kingdom	Organic compounds
JUTQRXXDIORLET-ONEGZZNKSA-N	C16152	na	superclass	Organoheterocyclic compounds
JUTQRXXDIORLET-ONEGZZNKSA-N	C16152	na	class	Pyridines and derivatives
JUTQRXXDIORLET-ONEGZZNKSA-N	C16152	na	subclass	Hydropyridines
JVQYSWDUAOAHFM-BYPYZUCNSA-N	C00671	439286	kingdom	Organic compounds
JVQYSWDUAOAHFM-BYPYZUCNSA-N	C00671	439286	superclass	Organic acids and derivatives
JVQYSWDUAOAHFM-BYPYZUCNSA-N	C00671	439286	class	Keto acids and derivatives
JVQYSWDUAOAHFM-BYPYZUCNSA-N	C00671	439286	subclass	Short-chain keto acids and derivatives
JVTAAEKCZFNVCJ-REOHCLBHSA-N	C00186	107689	kingdom	Organic compounds
JVTAAEKCZFNVCJ-REOHCLBHSA-N	C00186	107689	superclass	Organic acids and derivatives
JVTAAEKCZFNVCJ-REOHCLBHSA-N	C00186	107689	class	Hydroxy acids and derivatives
JVTAAEKCZFNVCJ-REOHCLBHSA-N	C00186	107689	subclass	Alpha hydroxy acids and derivatives
JVTAAEKCZFNVCJ-UHFFFAOYSA-N	C01432	612	kingdom	Organic compounds
JVTAAEKCZFNVCJ-UHFFFAOYSA-N	C01432	612	superclass	Organic acids and derivatives
JVTAAEKCZFNVCJ-UHFFFAOYSA-N	C01432	612	class	Hydroxy acids and derivatives
JVTAAEKCZFNVCJ-UHFFFAOYSA-N	C01432	612	subclass	Alpha hydroxy acids and derivatives
JVTAAEKCZFNVCJ-UWTATZPHSA-N	C00256	61503	kingdom	Organic compounds
JVTAAEKCZFNVCJ-UWTATZPHSA-N	C00256	61503	superclass	Organic acids and derivatives
JVTAAEKCZFNVCJ-UWTATZPHSA-N	C00256	61503	class	Hydroxy acids and derivatives
JVTAAEKCZFNVCJ-UWTATZPHSA-N	C00256	61503	subclass	Alpha hydroxy acids and derivatives
JWMGZDVPJPOYGL-HJIFLFLRSA-N	C19939	56928137	kingdom	Organic compounds
JWMGZDVPJPOYGL-HJIFLFLRSA-N	C19939	56928137	superclass	Lipids and lipid-like molecules
JWMGZDVPJPOYGL-HJIFLFLRSA-N	C19939	56928137	class	Prenol lipids
JWMGZDVPJPOYGL-HJIFLFLRSA-N	C19939	56928137	subclass	Sesquiterpenoids
JWMGZDVPJPOYGL-HJIFLFLRSA-N	C19939	56928137	level 5	Triquinane sesquiterpenoids
JWMGZDVPJPOYGL-HJIFLFLRSA-N	C19939	56928137	level 6	Angular triquinanes
JXDYKVIHCLTXOP-UHFFFAOYSA-N	C11129	7054	kingdom	Organic compounds
JXDYKVIHCLTXOP-UHFFFAOYSA-N	C11129	7054	superclass	Organoheterocyclic compounds
JXDYKVIHCLTXOP-UHFFFAOYSA-N	C11129	7054	class	Indoles and derivatives
JXDYKVIHCLTXOP-UHFFFAOYSA-N	C11129	7054	subclass	Indolines
JXYLQEMXCAAMOL-UHFFFAOYSA-N	C05527	110	kingdom	Organic compounds
JXYLQEMXCAAMOL-UHFFFAOYSA-N	C05527	110	superclass	Organic acids and derivatives
JXYLQEMXCAAMOL-UHFFFAOYSA-N	C05527	110	class	Keto acids and derivatives
JXYLQEMXCAAMOL-UHFFFAOYSA-N	C05527	110	subclass	Alpha-keto acids and derivatives
JYGFTBXVXVMTGB-UHFFFAOYSA-N	C12312	321710	kingdom	Organic compounds
JYGFTBXVXVMTGB-UHFFFAOYSA-N	C12312	321710	superclass	Organoheterocyclic compounds
JYGFTBXVXVMTGB-UHFFFAOYSA-N	C12312	321710	class	Indoles and derivatives
JYGFTBXVXVMTGB-UHFFFAOYSA-N	C12312	321710	subclass	Indolines
KBDKAJNTYKVSEK-VPENINKCSA-N	C00672	5460448	kingdom	Organic compounds
KBDKAJNTYKVSEK-VPENINKCSA-N	C00672	5460448	superclass	Organic oxygen compounds
KBDKAJNTYKVSEK-VPENINKCSA-N	C00672	5460448	class	Organooxygen compounds
KBDKAJNTYKVSEK-VPENINKCSA-N	C00672	5460448	subclass	Carbohydrates and carbohydrate conjugates
KBDKAJNTYKVSEK-VPENINKCSA-N	C00672	5460448	level 5	Monosaccharides
KBDKAJNTYKVSEK-VPENINKCSA-N	C00672	5460448	level 6	Pentoses
KBMBVTRWEAAZEY-UHFFFAOYSA-N	C19692	166718	kingdom	Inorganic compounds
KBMBVTRWEAAZEY-UHFFFAOYSA-N	C19692	166718	superclass	Homogeneous non-metal compounds
KBMBVTRWEAAZEY-UHFFFAOYSA-N	C19692	166718	class	Other non-metal organides
KBMBVTRWEAAZEY-UHFFFAOYSA-N	C19692	166718	subclass	Other non-metal sulfides
KBPLFHHGFOOTCA-UHFFFAOYSA-N	C00756	957	kingdom	Organic compounds
KBPLFHHGFOOTCA-UHFFFAOYSA-N	C00756	957	superclass	Lipids and lipid-like molecules
KBPLFHHGFOOTCA-UHFFFAOYSA-N	C00756	957	class	Fatty Acyls
KBPLFHHGFOOTCA-UHFFFAOYSA-N	C00756	957	subclass	Fatty alcohols
KCSKCIQYNAOBNQ-YBSFLMRUSA-N	C20386	83833	kingdom	Organic compounds
KCSKCIQYNAOBNQ-YBSFLMRUSA-N	C20386	83833	superclass	Organoheterocyclic compounds
KCSKCIQYNAOBNQ-YBSFLMRUSA-N	C20386	83833	class	Biotin and derivatives
KDSNLYIMUZNERS-UHFFFAOYSA-N	C02787	6558	kingdom	Organic compounds
KDSNLYIMUZNERS-UHFFFAOYSA-N	C02787	6558	superclass	Organic nitrogen compounds
KDSNLYIMUZNERS-UHFFFAOYSA-N	C02787	6558	class	Organonitrogen compounds
KDSNLYIMUZNERS-UHFFFAOYSA-N	C02787	6558	subclass	Amines
KDSNLYIMUZNERS-UHFFFAOYSA-N	C02787	6558	level 5	Primary amines
KDSNLYIMUZNERS-UHFFFAOYSA-N	C02787	6558	level 6	Monoalkylamines
KDYFGRWQOYBRFD-UHFFFAOYSA-N	C00042	1110	kingdom	Organic compounds
KDYFGRWQOYBRFD-UHFFFAOYSA-N	C00042	1110	superclass	Organic acids and derivatives
KDYFGRWQOYBRFD-UHFFFAOYSA-N	C00042	1110	class	Carboxylic acids and derivatives
KDYFGRWQOYBRFD-UHFFFAOYSA-N	C00042	1110	subclass	Dicarboxylic acids and derivatives
KEWNKZNZRIAIAK-UHFFFAOYSA-N	C15505	13636	kingdom	Organic compounds
KEWNKZNZRIAIAK-UHFFFAOYSA-N	C15505	13636	superclass	Benzenoids
KEWNKZNZRIAIAK-UHFFFAOYSA-N	C15505	13636	class	Phenols
KEWNKZNZRIAIAK-UHFFFAOYSA-N	C15505	13636	subclass	Halophenols
KEWNKZNZRIAIAK-UHFFFAOYSA-N	C15505	13636	level 5	Chlorophenols
KEWNKZNZRIAIAK-UHFFFAOYSA-N	C15505	13636	level 6	O-chlorophenols
KFMXFWBXSCYUCM-UHFFFAOYSA-N	C16644	13625920	kingdom	Organic compounds
KFMXFWBXSCYUCM-UHFFFAOYSA-N	C16644	13625920	superclass	Benzenoids
KFMXFWBXSCYUCM-UHFFFAOYSA-N	C16644	13625920	class	Benzene and substituted derivatives
KFMXFWBXSCYUCM-UHFFFAOYSA-N	C16644	13625920	subclass	Methoxybenzenes
KFMXFWBXSCYUCM-UHFFFAOYSA-N	C16644	13625920	level 5	Dimethoxybenzenes
KFUSEUYYWQURPO-OWOJBTEDSA-N	C06791	638186	kingdom	Organic compounds
KFUSEUYYWQURPO-OWOJBTEDSA-N	C06791	638186	superclass	Organohalogen compounds
KFUSEUYYWQURPO-OWOJBTEDSA-N	C06791	638186	class	Vinyl halides
KFUSEUYYWQURPO-OWOJBTEDSA-N	C06791	638186	subclass	Vinyl chlorides
KFUSEUYYWQURPO-UPHRSURJSA-N	C06792	643833	kingdom	Organic compounds
KFUSEUYYWQURPO-UPHRSURJSA-N	C06792	643833	superclass	Organohalogen compounds
KFUSEUYYWQURPO-UPHRSURJSA-N	C06792	643833	class	Vinyl halides
KFUSEUYYWQURPO-UPHRSURJSA-N	C06792	643833	subclass	Vinyl chlorides
KFZMGEQAYNKOFK-UHFFFAOYSA-N	C01845	3776	kingdom	Organic compounds
KFZMGEQAYNKOFK-UHFFFAOYSA-N	C01845	3776	superclass	Organic oxygen compounds
KFZMGEQAYNKOFK-UHFFFAOYSA-N	C01845	3776	class	Organooxygen compounds
KFZMGEQAYNKOFK-UHFFFAOYSA-N	C01845	3776	subclass	Alcohols and polyols
KFZMGEQAYNKOFK-UHFFFAOYSA-N	C01845	3776	level 5	Secondary alcohols
KGANAERDZBAECK-UHFFFAOYSA-N	C19800	26295	kingdom	Organic compounds
KGANAERDZBAECK-UHFFFAOYSA-N	C19800	26295	superclass	Benzenoids
KGANAERDZBAECK-UHFFFAOYSA-N	C19800	26295	class	Benzene and substituted derivatives
KGANAERDZBAECK-UHFFFAOYSA-N	C19800	26295	subclass	Diphenylethers
KIDHWZJUCRJVML-UHFFFAOYSA-N	C00134	1045	kingdom	Organic compounds
KIDHWZJUCRJVML-UHFFFAOYSA-N	C00134	1045	superclass	Organic nitrogen compounds
KIDHWZJUCRJVML-UHFFFAOYSA-N	C00134	1045	class	Organonitrogen compounds
KIDHWZJUCRJVML-UHFFFAOYSA-N	C00134	1045	subclass	Amines
KIDHWZJUCRJVML-UHFFFAOYSA-N	C00134	1045	level 5	Primary amines
KIDHWZJUCRJVML-UHFFFAOYSA-N	C00134	1045	level 6	Monoalkylamines
KJPRLNWUNMBNBZ-QPJJXVBHSA-N	C00903	637511	kingdom	Organic compounds
KJPRLNWUNMBNBZ-QPJJXVBHSA-N	C00903	637511	superclass	Phenylpropanoids and polyketides
KJPRLNWUNMBNBZ-QPJJXVBHSA-N	C00903	637511	class	Cinnamaldehydes
KKZFLSZAWCYPOC-PYHARJCCSA-N	C00673	439288	kingdom	Organic compounds
KKZFLSZAWCYPOC-PYHARJCCSA-N	C00673	439288	superclass	Organic oxygen compounds
KKZFLSZAWCYPOC-PYHARJCCSA-N	C00673	439288	class	Organooxygen compounds
KKZFLSZAWCYPOC-PYHARJCCSA-N	C00673	439288	subclass	Carbohydrates and carbohydrate conjugates
KKZFLSZAWCYPOC-PYHARJCCSA-N	C00673	439288	level 5	Monosaccharides
KKZFLSZAWCYPOC-PYHARJCCSA-N	C00673	439288	level 6	Pentoses
KKZFLSZAWCYPOC-PYHARJCCSA-N	C00673	439288	level 7	Pentose phosphates
KLAKIAVEMQMVBT-UHFFFAOYSA-N	C13635	440082	kingdom	Organic compounds
KLAKIAVEMQMVBT-UHFFFAOYSA-N	C13635	440082	superclass	Organic oxygen compounds
KLAKIAVEMQMVBT-UHFFFAOYSA-N	C13635	440082	class	Organooxygen compounds
KLAKIAVEMQMVBT-UHFFFAOYSA-N	C13635	440082	subclass	Carbonyl compounds
KLAKIAVEMQMVBT-UHFFFAOYSA-N	C13635	440082	level 5	Ketones
KLAKIAVEMQMVBT-UHFFFAOYSA-N	C13635	440082	level 6	Aryl ketones
KLAKIAVEMQMVBT-UHFFFAOYSA-N	C13635	440082	level 7	Phenylketones
KLAKIAVEMQMVBT-UHFFFAOYSA-N	C13635	440082	level 8	Alkyl-phenylketones
KLBSRSYHIIAQTG-PZICIZFRSA-N	C08511	441580	kingdom	Organic compounds
KLBSRSYHIIAQTG-PZICIZFRSA-N	C08511	441580	superclass	Organic oxygen compounds
KLBSRSYHIIAQTG-PZICIZFRSA-N	C08511	441580	class	Organooxygen compounds
KLBSRSYHIIAQTG-PZICIZFRSA-N	C08511	441580	subclass	Carbonyl compounds
KLBSRSYHIIAQTG-PZICIZFRSA-N	C08511	441580	level 5	1,3-dicarbonyl compounds
KLBSRSYHIIAQTG-PZICIZFRSA-N	C08511	441580	level 6	Beta-diketones
KLJFYXOVGVXZKT-CCEZHUSRSA-N	C06123	5280541	kingdom	Organic compounds
KLJFYXOVGVXZKT-CCEZHUSRSA-N	C06123	5280541	superclass	Lipids and lipid-like molecules
KLJFYXOVGVXZKT-CCEZHUSRSA-N	C06123	5280541	class	Fatty Acyls
KLJFYXOVGVXZKT-CCEZHUSRSA-N	C06123	5280541	subclass	Fatty aldehydes
KLPGXZKAVBGFGF-UHFFFAOYSA-N	C14842	134067	kingdom	Organic compounds
KLPGXZKAVBGFGF-UHFFFAOYSA-N	C14842	134067	superclass	Organohalogen compounds
KLPGXZKAVBGFGF-UHFFFAOYSA-N	C14842	134067	class	Halohydrins
KLPGXZKAVBGFGF-UHFFFAOYSA-N	C14842	134067	subclass	Bromohydrins
KLZGKIDSEJWEDW-UHFFFAOYSA-N	C02714	122356	kingdom	Organic compounds
KLZGKIDSEJWEDW-UHFFFAOYSA-N	C02714	122356	superclass	Organic acids and derivatives
KLZGKIDSEJWEDW-UHFFFAOYSA-N	C02714	122356	class	Carboximidic acids and derivatives
KLZGKIDSEJWEDW-UHFFFAOYSA-N	C02714	122356	subclass	Carboximidic acids
KMTDMTZBNYGUNX-UHFFFAOYSA-N	C06757	11505	kingdom	Organic compounds
KMTDMTZBNYGUNX-UHFFFAOYSA-N	C06757	11505	superclass	Benzenoids
KMTDMTZBNYGUNX-UHFFFAOYSA-N	C06757	11505	class	Benzene and substituted derivatives
KMTDMTZBNYGUNX-UHFFFAOYSA-N	C06757	11505	subclass	Benzyl alcohols
KNFFJJFEYQLINT-FNORWQNLSA-N	C17245	25010757	kingdom	Organic compounds
KNFFJJFEYQLINT-FNORWQNLSA-N	C17245	25010757	superclass	Organic nitrogen compounds
KNFFJJFEYQLINT-FNORWQNLSA-N	C17245	25010757	class	Organonitrogen compounds
KNFFJJFEYQLINT-FNORWQNLSA-N	C17245	25010757	subclass	Oximes
KNFFJJFEYQLINT-FNORWQNLSA-N	C17245	25010757	level 5	Aldoximes
KONGRWVLXLWGDV-XWBCKKLOSA-N	C20172	11543111	kingdom	Organic compounds
KONGRWVLXLWGDV-XWBCKKLOSA-N	C20172	11543111	superclass	Lipids and lipid-like molecules
KONGRWVLXLWGDV-XWBCKKLOSA-N	C20172	11543111	class	Prenol lipids
KONGRWVLXLWGDV-XWBCKKLOSA-N	C20172	11543111	subclass	Sesquiterpenoids
KPWDGTGXUYRARH-UHFFFAOYSA-N	C07490	8259	kingdom	Organic compounds
KPWDGTGXUYRARH-UHFFFAOYSA-N	C07490	8259	superclass	Organohalogen compounds
KPWDGTGXUYRARH-UHFFFAOYSA-N	C07490	8259	class	Halohydrins
KPWDGTGXUYRARH-UHFFFAOYSA-N	C07490	8259	subclass	Chlorohydrins
KPWMDCDICLSMLX-HWKANZROSA-N	C18304	9543297	kingdom	Organic compounds
KPWMDCDICLSMLX-HWKANZROSA-N	C18304	9543297	superclass	Organoheterocyclic compounds
KPWMDCDICLSMLX-HWKANZROSA-N	C18304	9543297	class	Dihydrofurans
KPWMDCDICLSMLX-HWKANZROSA-N	C18304	9543297	subclass	Furanones
KPWMDCDICLSMLX-HWKANZROSA-N	C18304	9543297	level 5	Butenolides
KQNPFQTWMSNSAP-UHFFFAOYSA-N	C02632	6590	kingdom	Organic compounds
KQNPFQTWMSNSAP-UHFFFAOYSA-N	C02632	6590	superclass	Organic acids and derivatives
KQNPFQTWMSNSAP-UHFFFAOYSA-N	C02632	6590	class	Carboxylic acids and derivatives
KQNPFQTWMSNSAP-UHFFFAOYSA-N	C02632	6590	subclass	Carboxylic acids
KRQUJBMPSDPYMT-UHFFFAOYSA-N	C06598	62	kingdom	Organic compounds
KRQUJBMPSDPYMT-UHFFFAOYSA-N	C06598	62	superclass	Organohalogen compounds
KRQUJBMPSDPYMT-UHFFFAOYSA-N	C06598	62	class	Halohydrins
KRQUJBMPSDPYMT-UHFFFAOYSA-N	C06598	62	subclass	Chlorohydrins
KRURGYOKPVLRHQ-UHFFFAOYSA-L	C01861	491	kingdom	Inorganic compounds
KRURGYOKPVLRHQ-UHFFFAOYSA-L	C01861	491	superclass	Homogeneous non-metal compounds
KRURGYOKPVLRHQ-UHFFFAOYSA-L	C01861	491	class	Other non-metal organides
KRURGYOKPVLRHQ-UHFFFAOYSA-L	C01861	491	subclass	Other non-metal oxides
KTHADMDGDNYQRX-UHFFFAOYSA-N	C20635	74706	kingdom	Organic compounds
KTHADMDGDNYQRX-UHFFFAOYSA-N	C20635	74706	superclass	Organoheterocyclic compounds
KTHADMDGDNYQRX-UHFFFAOYSA-N	C20635	74706	class	Indoles and derivatives
KTHADMDGDNYQRX-UHFFFAOYSA-N	C20635	74706	subclass	Indolyl carboxylic acids and derivatives
KTHADMDGDNYQRX-UHFFFAOYSA-N	C20635	74706	level 5	Indole-3-acetic acid derivatives
KTLRWTOPTKGYQY-UHFFFAOYSA-N	C05843	440810	kingdom	Organic compounds
KTLRWTOPTKGYQY-UHFFFAOYSA-N	C05843	440810	superclass	Organoheterocyclic compounds
KTLRWTOPTKGYQY-UHFFFAOYSA-N	C05843	440810	class	Pyridines and derivatives
KTLRWTOPTKGYQY-UHFFFAOYSA-N	C05843	440810	subclass	Pyridinecarboxylic acids and derivatives
KTLRWTOPTKGYQY-UHFFFAOYSA-N	C05843	440810	level 5	Pyridinecarboxamides
KTLRWTOPTKGYQY-UHFFFAOYSA-N	C05843	440810	level 6	Nicotinamides
KUFFULVDNCHOFZ-UHFFFAOYSA-N	C14582	7771	kingdom	Organic compounds
KUFFULVDNCHOFZ-UHFFFAOYSA-N	C14582	7771	superclass	Benzenoids
KUFFULVDNCHOFZ-UHFFFAOYSA-N	C14582	7771	class	Benzene and substituted derivatives
KUFFULVDNCHOFZ-UHFFFAOYSA-N	C14582	7771	subclass	Xylenes
KUFFULVDNCHOFZ-UHFFFAOYSA-N	C14582	7771	level 5	Xylenols
KVDQMARGGBLIJM-UHFFFAOYSA-N	C05649	167	kingdom	Organic compounds
KVDQMARGGBLIJM-UHFFFAOYSA-N	C05649	167	superclass	Organoheterocyclic compounds
KVDQMARGGBLIJM-UHFFFAOYSA-N	C05649	167	class	Pteridines and derivatives
KWIUHFFTVRNATP-UHFFFAOYSA-N	C00719	247	kingdom	Organic compounds
KWIUHFFTVRNATP-UHFFFAOYSA-N	C00719	247	superclass	Organic acids and derivatives
KWIUHFFTVRNATP-UHFFFAOYSA-N	C00719	247	class	Carboxylic acids and derivatives
KWIUHFFTVRNATP-UHFFFAOYSA-N	C00719	247	subclass	Amino acids, peptides, and analogues
KWIUHFFTVRNATP-UHFFFAOYSA-N	C00719	247	level 5	Amino acids and derivatives
KWIUHFFTVRNATP-UHFFFAOYSA-N	C00719	247	level 6	Alpha amino acids and derivatives
KWIUHFFTVRNATP-UHFFFAOYSA-N	C00719	247	level 7	Alpha amino acids
KWOLFJPFCHCOCG-UHFFFAOYSA-N	C07113	7410	kingdom	Organic compounds
KWOLFJPFCHCOCG-UHFFFAOYSA-N	C07113	7410	superclass	Organic oxygen compounds
KWOLFJPFCHCOCG-UHFFFAOYSA-N	C07113	7410	class	Organooxygen compounds
KWOLFJPFCHCOCG-UHFFFAOYSA-N	C07113	7410	subclass	Carbonyl compounds
KWOLFJPFCHCOCG-UHFFFAOYSA-N	C07113	7410	level 5	Ketones
KWOLFJPFCHCOCG-UHFFFAOYSA-N	C07113	7410	level 6	Aryl ketones
KWOLFJPFCHCOCG-UHFFFAOYSA-N	C07113	7410	level 7	Phenylketones
KWOLFJPFCHCOCG-UHFFFAOYSA-N	C07113	7410	level 8	Alkyl-phenylketones
KXDAEFPNCMNJSK-UHFFFAOYSA-N	C09815	2331	kingdom	Organic compounds
KXDAEFPNCMNJSK-UHFFFAOYSA-N	C09815	2331	superclass	Benzenoids
KXDAEFPNCMNJSK-UHFFFAOYSA-N	C09815	2331	class	Benzene and substituted derivatives
KXDAEFPNCMNJSK-UHFFFAOYSA-N	C09815	2331	subclass	Benzoic acids and derivatives
KXDAEFPNCMNJSK-UHFFFAOYSA-N	C09815	2331	level 5	Benzamides
KXDHJXZQYSOELW-UHFFFAOYSA-N	C01563	277	kingdom	Organic compounds
KXDHJXZQYSOELW-UHFFFAOYSA-N	C01563	277	superclass	Organic acids and derivatives
KXDHJXZQYSOELW-UHFFFAOYSA-N	C01563	277	class	Organic carbonic acids and derivatives
KXKVLQRXCPHEJC-UHFFFAOYSA-N	C17530	6584	kingdom	Organic compounds
[truncated: 3,144 more rows]
