# Supplementary material for: Volatile Organic Compound Metabolism on Early Earth
Source: J Mol Evol. 2024 Jul 17;92(5):605–17. doi: 10.1007/s00239-024-10184-x (PMC11458752; doi:10.1007/s00239-024-10184-x)
Supplement: Supplementary file 2 — Supplementary file2 (XLS 48 KB) [file 239_2024_10184_MOESM2_ESM.xls]

## Sheet: S2
Compounds	Formula	Name	Volatility	Category	CID	Confirmed biological emissions	Emissions Ref
C00022	C3H4O3	Pyruvate	5.51858	high	1060	No	NA
C00033	C2H4O2	Acetate	6.72732	high	176	Yes	mVOC
C00037	C2H5NO2	Glycine	3.56424	high	750	No	NA
C00041	C3H7NO2	L-Alanine	3.19863	high	5950	No	NA
C00042	C4H6O4	Succinate	2.56099	high	1110	Yes	mVOC
C00047	C6H14N2O2	L-Lysine;	3.30548	high	5962	No	NA
C00048	C2H2O3	Glyoxylate	5.46823	high	760	Yes	mVOC
C00058	CH2O2	Formate	5.70179	high	283	Yes	mVOC
C00062	C6H14N4O2	L-Arginine;	3.56262	high	6322	No	NA
C00064	C5H10N2O3	L-Glutamine;	2.54335	high	5961	No	NA
C00065	C3H7NO3	L-Serine;	3.27614	high	5951	No	NA
C00067	CH2O	Formaldehyde	10.4463	high	712	Yes	mVOC
C00073	C5H11NO2S	L-Methionine	2.54259	high	6137	No	NA
C00074	C3H5O6P	Phosphoenolpyruvate	4.39921	high	1005	No	NA
C00077	C5H12N2O2	L-Ornithine;	3.69967	high	6262	No	NA
C00079	C9H11NO2	L-Phenylalanine;	2.39955	high	6140	No	NA
C00084	C2H4O	Acetaldehyde	8.82276	high	177	Yes	mVOC
C00086	CH4N2O	Urea	10.7473	high	1176	No	NA
C00093	C3H9O6P	sn-Glycerol 3-phosphate	3.6345	high	439162	No	NA
C00097	C3H7NO2S	L-Cysteine;	3.33792	high	5862	No	NA
C00099	C3H7NO2	beta-Alanine	3.19863	high	239	No	NA
C00106	C4H4N2O2	Uracil	7.32534	high	1174	No	NA
C00108	C7H7NO2	Anthranilate;	3.19472	high	227	No	NA
C00109	C4H6O3	2-Oxobutanoate	5.14277	high	58	No	NA
C00111	C3H7O6P	Glycerone phosphate	4.92439	high	668	No	NA
C00114	C5H14NO	Choline	6.99654	high	305	No	NA
C00116	C3H8O3	Glycerol	3.36302	high	753	No	NA
C00118	C3H7O6P	D-Glyceraldehyde 3-phosphate	4.50939	high	439168	No	NA
C00120	C10H16N2O3S	Biotin	2.08753	high	171548	No	NA
C00122	C4H4O4	Fumarate	2.44852	high	444972	No	NA
C00123	C6H13NO2	L-Leucine	2.04663	high	6106	No	NA
C00129	C5H12O7P2	Isopentenyl diphosphate	5.03489	high	1195	No	NA
C00132	CH4O	Methanol	8.24451	high	887	Yes	mVOC
C00134	C4H12N2	Putrescine	3.07402	high	1045	Yes	Azian Azamimi Abdullah, Md. Altaf-Ul-Amin, Naoaki Ono, Tetsuo Sato, Tadao Sugiura, Aki Hirai Morita, Tetsuo Katsuragi, Ai Muto, Takaaki Nishioka, Shigehiko Kanaya, "Development and Mining of a Volatile Organic Compound Database", BioMed Research Internati
C00135	C6H9N3O2	L-Histidine;	2.83733	high	6274	No	NA
C00141	C5H8O3	3-Methyl-2-oxobutanoic acid	4.75868	high	49	No	NA
C00147	C5H5N5	Adenine	4.23553	high	190	No	NA
C00148	C5H9NO2	L-Proline	2.60058	high	145742	No	NA
C00152	C4H8N2O3	L-Asparagine;	2.93753	high	6267	No	NA
C00153	C6H6N2O	Nicotinamide	5.95059	high	936	No	NA
C00155	C4H9NO2S	L-Homocysteine;	2.94749	high	91552	No	NA
C00160	C2H4O3	Glycolate	4.5999	high	757	No	NA
C00163	C3H6O2	Propanoate	6.37848	high	1032	Yes	mVOC
C00166	C9H8O3	Phenylpyruvate	2.47405	high	997	Yes	mVOC
C00169	CH4NO5P	Carbamoyl phosphate	7.68807	high	278	No	NA
C00180	C7H6O2	Benzoate	4.16058	high	243	Yes	mVOC
C00183	C5H11NO2	L-Valine	2.43752	high	6287	No	NA
C00188	C4H9NO3	L-Threonine;	2.89255	high	6288	No	NA
C00197	C3H7O7P	3-Phospho-D-glycerate	2.31844	high	439183	No	NA
C00233	C6H10O3	4-Methyl-2-oxopentanoate	4.36821	high	70	No	NA
C00235	C5H12O7P2	Dimethylallyl diphosphate	5.03489	high	647	No	NA
C00236	C3H8O10P2	3-Phospho-D-glyceroyl phosphate	2.62373	high	439191	No	NA
C00242	C5H5N5O	Guanine	3.43513	high	135398634	No	NA
C00245	C2H7NO3S	Taurine	7.36621	high	1123	No	NA
C00248	C8H15NOS2	Lipoamide	5.96086	high	863	No	NA
C00253	C6H5NO2	Nicotinate	4.60408	high	938	No	NA
C00262	C5H4N4O	Hypoxanthine	5.61968	high	135398638	No	NA
C00263	C4H9NO3	L-Homoserine;	2.89255	high	12647	No	NA
C00288	HCO3	HCO3-	7.17424	high	769	No	NA
C00295	C5H4N2O4	Orotate	3.44918	high	967	No	NA
C00315	C7H19N3	Spermidine;	5.59567	high	1102	No	NA
C00327	C6H13N3O3	L-Citrulline;	3.56507	high	9750	No	NA
C00334	C4H9NO2	4-Aminobutanoate	2.82213	high	119	Yes	mVOC
C00341	C10H20O7P2	Geranyl diphosphate	2.83601	high	445995	No	NA
C00385	C5H4N4O2	Xanthine	4.81895	high	1188	No	NA
C00407	C6H13NO2	L-Isoleucine	2.04663	high	6306	No	NA
C00430	C5H9NO3	5-Aminolevulinate;	3.79127	high	137	No	NA
C00441	C4H7NO3	L-Aspartate 4-semialdehyde;	3.76514	high	439235	No	NA
C00469	C2H6O	Ethanol	7.96219	high	702	Yes	mVOC
C00483	C8H11NO	Tyramine;	4.19685	high	5610	No	NA
C00490	C5H6O4	Itaconate	2.05806	high	811	No	NA
C00506	C3H7NO5S	L-Cysteate	3.47708	high	72886	No	NA
C00511	C3H4O2	Acrylic acid	6.2615	high	6581	Yes	mVOC
C00519	C2H7NO2S	Hypotaurine	7.3068	high	107812	No	NA
C00568	C7H7NO2	4-Aminobenzoate;	3.19472	high	978	No	NA
C00576	C5H12NO	Betaine aldehyde	7.86805	high	249	No	NA
C00577	C3H6O3	D-Glyceraldehyde	4.23341	high	79014	No	NA
C00606	C3H7NO4S	3-Sulfino-L-alanine	3.43393	high	1549098	No	NA
C00631	C3H7O7P	2-Phospho-D-glycerate	2.31844	high	439278	No	NA
C00671	C6H10O3	(S)-3-Methyl-2-oxopentanoic acid	4.36821	high	439286	No	NA
C00672	C5H11O7P	2-Deoxy-D-ribose 1-phosphate	2.83903	high	5460448	No	NA
C00673	C5H11O7P	2-Deoxy-D-ribose 5-phosphate	2.83903	high	439288	No	NA
C00740	C3H7NO3	D-Serine	3.27614	high	71077	No	NA
C00756	C8H18O	1-Octanol	5.77349	high	957	Yes	mVOC
C00785	C6H6N2O2	Urocanate	3.80506	high	736715	No	NA
C00819	C5H10N2O3	D-Glutamine;	2.54335	high	145815	No	NA
C00860	C6H11N3O	L-Histidinol	4.14631	high	165271	No	NA
C00900	C5H8O4	2-Acetolactate	2.58474	high	22	No	NA
C00957	C3H4O3S	Mercaptopyruvate	3.42343	high	98	No	NA
C00966	C6H10O4	2-Dehydropantoate	2.18856	high	38	No	NA
C00979	C5H9NO4	O-Acetyl-L-serine;	2.85827	high	99478	No	NA
C00988	C2H5O6P	2-Phosphoglycolate	4.912	high	529	No	NA
C01005	C3H8NO6P	O-Phospho-L-serine;	3.52191	high	68841	No	NA
C01035	C5H11N3O2	4-Guanidinobutanoate;	4.95141	high	500	No	NA
C01037	C9H20N2O2	7,8-Diaminononanoate;	2.10134	high	652	No	NA
C01077	C6H11NO4	O-Acetyl-L-homoserine;	2.45981	high	439389	No	NA
C01081	C12H18N4O4PS	Thiamin monophosphate;	3.11081	high	1131	No	NA
C01092	C9H17NO3	8-Amino-7-oxononanoate;	2.19396	high	173	No	NA
C01100	C6H12N3O4P	L-Histidinol phosphate	2.09948	high	439398	No	NA
C01102	C4H10NO6P	O-Phospho-L-homoserine	3.11564	high	151187	No	NA
C01157	C5H9NO3	Hydroxyproline;	2.66687	high	5810	No	NA
C01159	C3H8O10P2	2,3-Bisphospho-D-glycerate	2.47373	high	186004	No	NA
C01165	C5H9NO3	L-Glutamate 5-semialdehyde;	3.37627	high	193305	No	NA
C01267	C6H9N2O5P	3-(Imidazol-4-yl)-2-oxopropyl phosphate	4.42245	high	792	No	NA
C01279	C6H9N3O	4-Amino-5-hydroxymethyl-2-methylpyrimidine	3.77729	high	777	No	NA
C01300	C7H9N5O2	6-(Hydroxymethyl)-7,8-dihydropterin;	4.0092	high	135398568	No	NA
C01353	H2CO3	Carbonic acid	7.18135	high	767	No	NA
C01401	C3H7NO2	Alanine	3.19863	high	602	No	NA
C01545	C8H16O	1-Octanal	6.64672	high	454	Yes	mVOC
C01563	CH3NO2	Carbamate	7.1744	high	277	No	NA
C01659	C3H5NO	Acrylamide	7.60552	high	6579	No	NA
C01672	C5H14N2	Cadaverine	2.69815	high	273	Yes	PubChem
C01755	CHNS	Thiocyanate	8.51031	high	781	No	NA
C01879	C5H7NO3	5-Oxoproline	2.65036	high	7405	No	NA
C01909	C10H18N2O3	Dethiobiotin	2.05133	high	643	No	NA
C01929	C6H9N3O	L-Histidinal	2.77829	high	152657	No	NA
C02356	C4H9NO2	(S)-2-Aminobutanoate	2.82213	high	80283	No	NA
C02380	C5H4N4S	6-Mercaptopurine	5.66814	high	667490	No	NA
C02505	C8H9NO	2-Phenylacetamide	5.11465	high	7680	Yes	mVOC
C02532	C3H8NO6P	O-Phospho-D-serine;	3.52191	high	439747	No	NA
C02693	C10H10N2O	(Indol-3-yl)acetamide	2.14584	high	397	No	NA
C02714	C6H14N2O	N-Acetylputrescine	2.54436	high	122356	No	NA
C02909	C11H10O	(2-Naphthyl)methanol	2.51299	high	74128	No	NA
C02938	C10H8N2	3-Indoleacetonitrile	4.32843	high	351795	No	NA
C03078	C5H12N4O	4-Guanidinobutanamide	6.29846	high	123	No	NA
C03090	C5H12NO7P	5-Phosphoribosylamine;	2.16024	high	439905	No	NA
C03232	C3H5O7P	3-Phosphonooxypyruvate	3.6087	high	105	No	NA
C03508	C4H7NO3	L-2-Amino-3-oxobutanoic acid;	4.18014	high	440033	No	NA
C03680	C6H8N2O3	4-Imidazolone-5-propanoate	2.2929	high	128	No	NA
C03741	C5H9NO3	(S)-4-Amino-5-oxopentanoate;	3.37627	high	129297	No	NA
C03758	C8H11NO2	Dopamine;	2.01476	high	681	No	NA
C03912	C5H7NO2	(S)-1-Pyrroline-5-carboxylate	5.67191	high	440162	No	NA
C04051	C4H6N4O	5-Amino-4-imidazolecarboxyamide	3.76556	high	9679	No	NA
C04181	C5H8O4	3-Hydroxy-3-methyl-2-oxobutanoic acid	2.58474	high	440248	No	NA
C04281	C5H7NO3	L-1-Pyrroline-3-hydroxy-5-carboxylate	3.49936	high	11966267	No	NA
C04294	C6H9NOS	5-(2-Hydroxyethyl)-4-methylthiazole	6.01975	high	1136	No	NA
C04327	C6H10NO4PS	4-Methyl-5-(2-phosphooxyethyl)thiazole	6.21246	high	1137	No	NA
C04556	C6H10N3O4P	4-Amino-2-methyl-5-(phosphooxymethyl)pyrimidine	3.9745	high	216	No	NA
C04752	C6H11N3O7P2	4-Amino-5-hydroxymethyl-2-methylpyrimidine diphosphate;	4.12141	high	217	No	NA
C04807	C7H11N5O8P2	6-Hydroxymethyl-7,8-dihydropterin diphosphate;	2.03916	high	135398612	No	NA
C05335	C5H11NO2Se	L-Selenomethionine	2.66128	high	105024	No	NA
C05527	C3H4O5S	3-Sulfinylpyruvate	5.75599	high	110	No	NA
C05528	C3H4O6S	3-Sulfopyruvate	5.79942	high	440717	No	NA
C05688	C3H7NO2Se	L-Selenocysteine	3.47424	high	25076	No	NA
C05698	C4H9NO2Se	Selenohomocysteine	3.06905	high	49787004	No	NA
C05703	CH4Se	Methaneselenol	10.9465	high	440764	Yes	mVOC
C05714	C3H6N2	alpha-Aminopropiononitrile	6.67446	high	411840	No	NA
C05715	C5H8N2O2	gamma-Amino-gamma-cyanobutanoate	2.47644	high	440769	No	NA
C05840	C4H5NO4	Iminoaspartate	2.60635	high	796	No	NA
C06006	C6H10O4	(S)-2-Aceto-2-hydroxybutanoate	2.18856	high	440875	No	NA
C06010	C5H8O4	(S)-2-Acetolactate	2.58474	high	440878	No	NA
C06244	C2H5NO	Acetamide	8.07014	high	178	Yes	mVOC
C06423	C8H16O2	Octanoic acid	4.46779	high	379	Yes	mVOC
C06611	C3H5ClO	trans-3-Chloro-2-propene-1-ol	7.72004	high	287955	No	NA
C06612	C3H5ClO	cis-3-Chloro-2-propene-1-ol	7.72004	high	643775	No	NA
C06613	C3H3ClO	trans-3-Chloroallyl aldehyde	8.59048	high	5280971	No	NA
C06899	C2H3Cl3O2	Chloral hydrate	8.51733	high	2707	No	NA
C07086	C8H8O2	Phenylacetic acid	3.7678	high	999	Yes	mVOC
C07490	C2H3Cl3O	Trichloroethanol	8.47315	high	8259	No	NA
C07645	C7H15Cl2N2O3P	Aldophosphamide	5.1914	high	107744	No	NA
C07648	C5H5N5S	Thioguanine	2.098	high	2723601	No	NA
C07649	C4H3FN2O2	5-FU	7.38999	high	3385	No	NA
C08492	C6H12O	3-Hexenol	6.43448	high	5281167	Yes	mVOC
C09814	C7H5N	Benzonitrile	7.66714	high	7505	Yes	mVOC
C09815	C7H7NO	Benzamide	5.50706	high	2331	No	NA
C11537	C3H6O6S	(2R)-3-Sulfolactate	4.5096	high	443250	No	NA
C14089	C11H10O	1-Hydroxymethylnaphthalene	2.51299	high	20908	Yes	mVOC
C14090	C11H8O	1-Naphthaldehyde	3.38742	high	6195	No	NA
C14099	C11H8O	2-Naphthaldehyde	3.38742	high	6201	No	NA
C14463	C6H10O4	(R)-3-Hydroxy-3-methyl-2-oxopentanoate	2.18856	high	11954026	No	NA
C15556	C4H9O6P	L-3,4-Dihydroxybutan-2-one 4-phosphate	4.51881	high	669	No	NA
C16074	C8H7N	Phenylacetonitrile	7.28252	high	8794	Yes	mVOC
C16241	C8H14O2S2	(R)-Lipoate	4.61294	high	6112	No	NA
C16310	C6H10O	3-Hexenal	7.30565	high	643139	Yes	mVOC
C16348	C3H3ClO	cis-3-Chloroallyl aldehyde	8.59048	high	9543055	No	NA
C16551	C7H17Cl2N2O3P	Alcophosphamide	4.31455	high	98612	No	NA
C16565	C8H21N3	Aminopropylcadaverine	5.19771	high	65523	No	NA
C16586	C10H13NO3	2-Phenyl-1,3-propanediol monocarbamate	3.1943	high	213060	No	NA
C16587	C10H11NO3	3-Carbamoyl-2-phenylpropionaldehyde	4.06979	high	21350391	No	NA
C16614	C6H6N4S	6-Methylmercaptopurine	6.11543	high	5778	No	NA
C18902	CH4O2Se	Methylselenic acid	11.0726	high	161597	No	NA
C20246	C7H10NO6PS	2-[(2R,5Z)-2-Carboxy-4-methylthiazol-5(2H)-ylidene]ethyl phosphate	2.83022	high	53477655	No	NA
C20247	C7H10NO6PS	2-(2-Carboxy-4-methylthiazol-5-yl)ethyl phosphate	2.27062	high	46942369	No	NA
C20904	C3H5NO2	2-Iminopropanoate	6.44869	high	5288980	No	NA
C20905	C4H7NO2	2-Iminobutanoate	6.07356	high	18454345	No	NA
C20969	CH3O6P	Carboxyphosphate	4.11109	high	195870	No	NA
C21214	C5H11O4P	Dimethylallyl phosphate	7.09419	high	10374782	No	NA
