# Supplementary material for: Volatile Organic Compound Metabolism on Early Earth
Source: J Mol Evol. 2024 Jul 17;92(5):605–17. doi: 10.1007/s00239-024-10184-x (PMC11458752; doi:10.1007/s00239-024-10184-x)
Supplement: Supplementary file 3 — Supplementary file3 (XLS 877 KB) [file 239_2024_10184_MOESM3_ESM.xls]

## Sheet: S3
COG.ID	KO	Compounds	Enzymes	Category	Delaye	Harris	Mirkin	Ranea	Srinivasan	Wang	Weiss	Yang	Method
COG0001	K01845	C00430	5.4.3.8	high	-	-	+	-	+	+	-	-	Weiss-adapted
COG0001	K01845	C03741	5.4.3.8	high	-	-	+	-	+	+	-	-	Weiss-adapted
COG0002	K05829	C00009	1.2.1.103	high	+	-	-	-	+	-	-	-	Weiss-adapted
COG0002	K00145	C00009	1.2.1.38	high	+	-	-	-	+	-	-	-	Weiss-adapted
COG0002	K05829	C00009	1.2.1.106	high	+	-	-	-	+	-	-	-	Weiss-adapted
COG0005	K00772	C00009	2.4.2.28	high	-	-	+	+	-	+	-	-	Weiss-adapted
COG0005	K00772	C00147	2.4.2.28	high	-	-	+	+	-	+	-	-	Weiss-adapted
COG0007	K13542	C00001	4.2.1.75	high	-	-	-	-	-	+	+	+	Weiss-adapted
COG0008	K01885	C00013	6.1.1.17	high	+	+	+	+	-	+	+	+	Weiss-adapted
COG0009	K07566	C00188	2.7.7.87	high	+	-	+	+	-	+	-	-	Weiss-adapted
COG0009	K07566	C00001	2.7.7.87	high	+	-	+	+	-	+	-	-	Weiss-adapted
COG0009	K07566	C00013	2.7.7.87	high	+	-	+	+	-	+	-	-	Weiss-adapted
COG0009	K07566	C00288	2.7.7.87	high	+	-	+	+	-	+	-	-	Weiss-adapted
COG0010	K01480	C00001	3.5.3.11	high	+	-	+	-	-	-	-	-	Weiss-adapted
COG0010	K01476	C00062	3.5.3.1	high	+	-	+	-	-	-	-	-	Weiss-adapted
COG0010	K01476	C00001	3.5.3.1	high	+	-	+	-	-	-	-	-	Weiss-adapted
COG0010	K01480	C00086	3.5.3.11	high	+	-	+	-	-	-	-	-	Weiss-adapted
COG0010	K01480	C00134	3.5.3.11	high	+	-	+	-	-	-	-	-	Weiss-adapted
COG0010	K01476	C00086	3.5.3.1	high	+	-	+	-	-	-	-	-	Weiss-adapted
COG0010	K01480	C00179	3.5.3.11	high	+	-	+	-	-	-	-	-	Weiss-adapted
COG0010	K01476	C00077	3.5.3.1	high	+	-	+	-	-	-	-	-	Weiss-adapted
COG0013	K01872	C00013	6.1.1.7	high	+	+	+	-	-	+	+	+	Weiss-adapted
COG0013	K01872	C00041	6.1.1.7	high	+	+	+	-	-	+	+	+	Weiss-adapted
COG0014	K00147	C00009	1.2.1.41	high	-	-	+	-	-	+	-	-	Weiss-adapted
COG0014	K00147	C01165	1.2.1.41	high	-	-	+	-	-	+	-	-	Weiss-adapted
COG0015	K01756	C00122	4.3.2.2	high	+	-	+	+	+	+	-	-	Weiss-adapted
COG0016	K01889	C00013	6.1.1.20	high	+	+	+	+	-	+	+	+	Weiss-adapted
COG0016	K01889	C00079	6.1.1.20	high	+	+	+	+	-	+	+	+	Weiss-adapted
COG0017	K09759	C00013	6.1.1.23	high	+	-	-	-	-	+	-	+	Weiss-adapted
COG0017	K22503	C00013	6.1.1.12	high	+	-	-	-	-	+	-	+	Weiss-adapted
COG0017	K01893	C00013	6.1.1.22	high	+	-	-	-	-	+	-	+	Weiss-adapted
COG0017	K01893	C00152	6.1.1.22	high	+	-	-	-	-	+	-	+	Weiss-adapted
COG0018	K01887	C00013	6.1.1.19	high	+	+	+	-	-	+	+	+	Weiss-adapted
COG0018	K01887	C00062	6.1.1.19	high	+	+	+	-	-	+	+	+	Weiss-adapted
COG0019	K01586	C00047	4.1.1.20	high	+	-	+	-	+	+	-	-	Weiss-adapted
COG0019	K01586	C00011	4.1.1.20	high	+	-	+	-	+	+	-	-	Weiss-adapted
COG0020	K00806	C00129	2.5.1.31	high	+	-	+	-	-	+	+	-	Weiss-adapted
COG0020	K00806	C00013	2.5.1.31	high	+	-	+	-	-	+	+	-	Weiss-adapted
COG0021	K00615	C00118	2.2.1.1	high	-	-	+	-	+	+	-	-	Weiss-adapted
COG0021	K00615	C12215	2.2.1.1	high	-	-	+	-	+	+	-	-	Weiss-adapted
COG0022	K00162	C00022	1.2.4.1	high	-	-	-	+	+	+	-	-	Weiss-adapted
COG0022	K00162	C00011	1.2.4.1	high	-	-	-	+	+	+	-	-	Weiss-adapted
COG0026	K01589	C00288	6.3.4.18	high	+	-	+	-	+	+	-	-	Weiss-adapted
COG0026	K01589	C00009	6.3.4.18	high	+	-	+	-	+	+	-	-	Weiss-adapted
COG0027	K08289	C00058	6.3.1.21	high	+	-	-	+	+	+	-	-	Weiss-adapted
COG0027	K08289	C00009	6.3.1.21	high	+	-	-	+	+	+	-	-	Weiss-adapted
COG0028	K01652	C00022	2.2.1.6	high	-	-	+	-	+	+	-	-	Weiss-adapted
COG0028	K01652	C00900	2.2.1.6	high	-	-	+	-	+	+	-	-	Weiss-adapted
COG0028	K01652	C06010	2.2.1.6	high	-	-	+	-	+	+	-	-	Weiss-adapted
COG0028	K01652	C00109	2.2.1.6	high	-	-	+	-	+	+	-	-	Weiss-adapted
COG0028	K00156	C00033	1.2.5.1	high	-	-	+	-	+	+	-	-	Weiss-adapted
COG0028	K01652	C00011	2.2.1.6	high	-	-	+	-	+	+	-	-	Weiss-adapted
COG0028	K01576	C00011	4.1.1.7	high	-	-	+	-	+	+	-	-	Weiss-adapted
COG0028	K01576	C02137	4.1.1.7	high	-	-	+	-	+	+	-	-	Weiss-adapted
COG0028	K13039	C00593	4.1.1.79	high	-	-	+	-	+	+	-	-	Weiss-adapted
COG0028	K00156	C00011	1.2.5.1	high	-	-	+	-	+	+	-	-	Weiss-adapted
COG0028	K01652	C06006	2.2.1.6	high	-	-	+	-	+	+	-	-	Weiss-adapted
COG0028	K01576	C00261	4.1.1.7	high	-	-	+	-	+	+	-	-	Weiss-adapted
COG0028	K13039	C00011	4.1.1.79	high	-	-	+	-	+	+	-	-	Weiss-adapted
COG0028	K00156	C00022	1.2.5.1	high	-	-	+	-	+	+	-	-	Weiss-adapted
COG0028	K13039	C05528	4.1.1.79	high	-	-	+	-	+	+	-	-	Weiss-adapted
COG0028	K00156	C00001	1.2.5.1	high	-	-	+	-	+	+	-	-	Weiss-adapted
COG0028	K01576	C00633	4.1.1.7	high	-	-	+	-	+	+	-	-	Weiss-adapted
COG0029	K00278	C00007	1.4.3.16	high	-	-	-	-	+	+	-	+	Weiss-adapted
COG0029	K00278	C00027	1.4.3.16	high	-	-	-	-	+	+	-	+	Weiss-adapted
COG0029	K00278	C00001	1.4.3.16	high	-	-	-	-	+	+	-	+	Weiss-adapted
COG0029	K00278	C05840	1.4.3.16	high	-	-	-	-	+	+	-	+	Weiss-adapted
COG0029	K00278	C00014	1.4.3.16	high	-	-	-	-	+	+	-	+	Weiss-adapted
COG0031	K01738	C00033	2.5.1.47	high	+	-	+	-	+	+	-	-	Weiss-adapted
COG0031	K01738	C00979	2.5.1.47	high	+	-	+	-	+	+	-	-	Weiss-adapted
COG0031	K01697	C00001	4.2.1.22	high	+	-	+	-	+	+	-	-	Weiss-adapted
COG0031	K01738	C00009	2.5.1.47	high	+	-	+	-	+	+	-	-	Weiss-adapted
COG0031	K12339	C00320	2.5.1.144	high	+	-	+	-	+	+	-	-	Weiss-adapted
COG0031	K01738	C01005	2.5.1.47	high	+	-	+	-	+	+	-	-	Weiss-adapted
COG0031	K01738	C00097	2.5.1.47	high	+	-	+	-	+	+	-	-	Weiss-adapted
COG0031	K01738	C05688	2.5.1.47	high	+	-	+	-	+	+	-	-	Weiss-adapted
COG0031	K01697	C00065	4.2.1.22	high	+	-	+	-	+	+	-	-	Weiss-adapted
COG0031	K01697	C05698	4.2.1.22	high	+	-	+	-	+	+	-	-	Weiss-adapted
COG0031	K01697	C00155	4.2.1.22	high	+	-	+	-	+	+	-	-	Weiss-adapted
COG0031	K12339	C00979	2.5.1.144	high	+	-	+	-	+	+	-	-	Weiss-adapted
COG0031	K01697	C00097	4.2.1.22	high	+	-	+	-	+	+	-	-	Weiss-adapted
COG0031	K12339	C00033	2.5.1.144	high	+	-	+	-	+	+	-	-	Weiss-adapted
COG0031	K01697	C00283	4.2.1.22	high	+	-	+	-	+	+	-	-	Weiss-adapted
COG0031	K01738	C00283	2.5.1.47	high	+	-	+	-	+	+	-	-	Weiss-adapted
COG0031	K01738	C01528	2.5.1.47	high	+	-	+	-	+	+	-	-	Weiss-adapted
COG0031	K01738	C00094	2.5.1.47	high	+	-	+	-	+	+	-	-	Weiss-adapted
COG0031	K12339	C05824	2.5.1.144	high	+	-	+	-	+	+	-	-	Weiss-adapted
COG0031	K01738	C00320	2.5.1.47	high	+	-	+	-	+	+	-	-	Weiss-adapted
COG0034	K00764	C00064	2.4.2.14	high	+	-	+	-	+	+	-	-	Weiss-adapted
COG0034	K00764	C00001	2.4.2.14	high	+	-	+	-	+	+	-	-	Weiss-adapted
COG0034	K00764	C03090	2.4.2.14	high	+	-	+	-	+	+	-	-	Weiss-adapted
COG0034	K00764	C00013	2.4.2.14	high	+	-	+	-	+	+	-	-	Weiss-adapted
COG0035	K00761	C00106	2.4.2.9	high	+	-	+	-	+	+	-	-	Weiss-adapted
COG0035	K00761	C00013	2.4.2.9	high	+	-	+	-	+	+	-	-	Weiss-adapted
COG0039	K00016	C05823	1.1.1.27	high	-	-	+	-	-	+	-	+	Weiss-adapted
COG0039	K00024	C11537	1.1.1.37	high	-	-	+	-	-	+	-	+	Weiss-adapted
COG0039	K00016	C00957	1.1.1.27	high	-	-	+	-	-	+	-	+	Weiss-adapted
COG0039	K00016	C00186	1.1.1.27	high	-	-	+	-	-	+	-	+	Weiss-adapted
COG0039	K00016	C05984	1.1.1.27	high	-	-	+	-	-	+	-	+	Weiss-adapted
COG0039	K00016	C00109	1.1.1.27	high	-	-	+	-	-	+	-	+	Weiss-adapted
COG0039	K00024	C05528	1.1.1.37	high	-	-	+	-	-	+	-	+	Weiss-adapted
COG0039	K00016	C00022	1.1.1.27	high	-	-	+	-	-	+	-	+	Weiss-adapted
COG0040	K00765	C00013	2.4.2.17	high	-	-	+	-	+	+	-	+	Weiss-adapted
COG0043	K03182	C00011	4.1.1.98	high	-	-	+	-	-	+	-	-	Weiss-adapted
COG0044	K01464	C16631	3.5.2.2	high	+	-	+	-	+	+	-	+	Weiss-adapted
COG0044	K01466	C02350	3.5.2.5	high	+	-	+	-	+	+	-	+	Weiss-adapted
COG0044	K01466	C00499	3.5.2.5	high	+	-	+	-	+	+	-	+	Weiss-adapted
COG0044	K01465	C00001	3.5.2.3	high	+	-	+	-	+	+	-	+	Weiss-adapted
COG0044	K01464	C21028	3.5.2.2	high	+	-	+	-	+	+	-	+	Weiss-adapted
COG0044	K01466	C00001	3.5.2.5	high	+	-	+	-	+	+	-	+	Weiss-adapted
COG0044	K01464	C02642	3.5.2.2	high	+	-	+	-	+	+	-	+	Weiss-adapted
COG0044	K01464	C00001	3.5.2.2	high	+	-	+	-	+	+	-	+	Weiss-adapted
COG0044	K01464	C21029	3.5.2.2	high	+	-	+	-	+	+	-	+	Weiss-adapted
COG0044	K01464	C00429	3.5.2.2	high	+	-	+	-	+	+	-	+	Weiss-adapted
COG0044	K01464	C16630	3.5.2.2	high	+	-	+	-	+	+	-	+	Weiss-adapted
COG0045	K01903	C00490	6.2.1.5	high	-	-	+	-	+	+	-	+	Weiss-adapted
COG0045	K01903	C00009	6.2.1.5	high	-	-	+	-	+	+	-	+	Weiss-adapted
COG0045	K01903	C00042	6.2.1.5	high	-	-	+	-	+	+	-	+	Weiss-adapted
COG0046	K23269	C00009	6.3.5.3	high	-	-	+	-	+	+	-	+	Weiss-adapted
COG0046	K23270	C00009	6.3.5.3	high	-	-	+	-	+	+	-	+	Weiss-adapted
COG0046	K23270	C00001	6.3.5.3	high	-	-	+	-	+	+	-	+	Weiss-adapted
COG0046	K23269	C00001	6.3.5.3	high	-	-	+	-	+	+	-	+	Weiss-adapted
COG0046	K23269	C00064	6.3.5.3	high	-	-	+	-	+	+	-	+	Weiss-adapted
COG0046	K23270	C00064	6.3.5.3	high	-	-	+	-	+	+	-	+	Weiss-adapted
COG0047	K23265	C00064	6.3.5.3	high	-	-	+	-	+	+	-	+	Weiss-adapted
COG0047	K23265	C00014	3.5.1.2	high	-	-	+	-	+	+	-	+	Weiss-adapted
COG0047	K23265	C00009	6.3.5.3	high	-	-	+	-	+	+	-	+	Weiss-adapted
COG0047	K23265	C00001	3.5.1.2	high	-	-	+	-	+	+	-	+	Weiss-adapted
COG0047	K23265	C00064	3.5.1.2	high	-	-	+	-	+	+	-	+	Weiss-adapted
COG0047	K23265	C00819	3.5.1.2	high	-	-	+	-	+	+	-	+	Weiss-adapted
COG0047	K23265	C00001	6.3.5.3	high	-	-	+	-	+	+	-	+	Weiss-adapted
COG0054	K00794	C00001	2.5.1.78	high	-	-	+	-	+	-	-	-	Weiss-adapted
COG0054	K00794	C00009	2.5.1.78	high	-	-	+	-	+	-	-	-	Weiss-adapted
COG0054	K00794	C15556	2.5.1.78	high	-	-	+	-	+	-	-	-	Weiss-adapted
COG0057	K00134	C00118	1.2.1.12	high	-	-	+	-	+	+	+	+	Weiss-adapted
COG0057	K00134	C00009	1.2.1.12	high	-	-	+	-	+	+	+	+	Weiss-adapted
COG0057	K00150	C00236	1.2.1.59	high	-	-	+	-	+	+	+	+	Weiss-adapted
COG0057	K00150	C00009	1.2.1.59	high	-	-	+	-	+	+	+	+	Weiss-adapted
COG0057	K00150	C00118	1.2.1.59	high	-	-	+	-	+	+	+	+	Weiss-adapted
COG0057	K00134	C00236	1.2.1.12	high	-	-	+	-	+	+	+	+	Weiss-adapted
COG0058	K00688	C00009	2.4.1.1	high	+	-	-	+	-	+	-	-	Weiss-adapted
COG0059	K00053	C00900	1.1.1.86	high	-	-	+	-	+	+	-	+	Weiss-adapted
COG0059	K00053	C06010	1.1.1.86	high	-	-	+	-	+	+	-	+	Weiss-adapted
COG0059	K00053	C04181	1.1.1.86	high	-	-	+	-	+	+	-	+	Weiss-adapted
COG0059	K00053	C06006	1.1.1.86	high	-	-	+	-	+	+	-	+	Weiss-adapted
COG0059	K00053	C14463	1.1.1.86	high	-	-	+	-	+	+	-	+	Weiss-adapted
COG0060	K01870	C00013	6.1.1.5	high	+	+	+	+	-	+	+	+	Weiss-adapted
COG0060	K01870	C00407	6.1.1.5	high	+	+	+	+	-	+	+	+	Weiss-adapted
COG0064	K02434	C00001	6.3.5.7	high	+	-	+	-	-	-	+	-	Weiss-adapted
COG0064	K02434	C00064	6.3.5.7	high	+	-	+	-	-	-	+	-	Weiss-adapted
COG0064	K02434	C00001	6.3.5.6	high	+	-	+	-	-	-	+	-	Weiss-adapted
COG0064	K02434	C00009	6.3.5.7	high	+	-	+	-	-	-	+	-	Weiss-adapted
COG0064	K02434	C00064	6.3.5.6	high	+	-	+	-	-	-	+	-	Weiss-adapted
COG0064	K02434	C00009	6.3.5.6	high	+	-	+	-	-	-	+	-	Weiss-adapted
COG0065	K01703	C02226	4.2.1.35	high	+	-	+	-	+	-	-	-	Weiss-adapted
COG0065	K01703	C00001	4.2.1.35	high	+	-	+	-	+	-	-	-	Weiss-adapted
COG0065	K16792	C00001	4.2.1.114	high	+	-	+	-	+	-	-	-	Weiss-adapted
COG0065	K01703	C00001	4.2.1.33	high	+	-	+	-	+	-	-	-	Weiss-adapted
COG0065	K01681	C00001	4.2.1.3	high	+	-	+	-	+	-	-	-	Weiss-adapted
COG0066	K16793	C00001	4.2.1.114	high	+	-	+	-	+	+	-	-	Weiss-adapted
COG0066	K01704	C00001	4.2.1.33	high	+	-	+	-	+	+	-	-	Weiss-adapted
COG0066	K01704	C00001	4.2.1.35	high	+	-	+	-	+	+	-	-	Weiss-adapted
COG0066	K01704	C02226	4.2.1.35	high	+	-	+	-	+	+	-	-	Weiss-adapted
COG0067	K00265	C00001	1.4.1.13	high	+	-	+	-	+	-	-	-	Weiss-adapted
COG0067	K00265	C00064	1.4.1.13	high	+	-	+	-	+	-	-	-	Weiss-adapted
COG0067	K00265	C00014	1.4.1.13	high	+	-	+	-	+	-	-	-	Weiss-adapted
COG0069	K00265	C00001	1.4.1.13	high	+	-	+	-	-	-	-	-	Weiss-adapted
COG0069	K00265	C00014	1.4.1.13	high	+	-	+	-	-	-	-	-	Weiss-adapted
COG0069	K00265	C00064	1.4.1.13	high	+	-	+	-	-	-	-	-	Weiss-adapted
COG0070	K00265	C00014	1.4.1.13	high	+	-	+	-	-	-	-	-	Weiss-adapted
COG0070	K00265	C00001	1.4.1.13	high	+	-	+	-	-	-	-	-	Weiss-adapted
COG0070	K00265	C00064	1.4.1.13	high	+	-	+	-	-	-	-	-	Weiss-adapted
COG0072	K01890	C00079	6.1.1.20	high	+	+	+	+	-	-	+	-	Weiss-adapted
COG0072	K01890	C00013	6.1.1.20	high	+	+	+	+	-	-	+	-	Weiss-adapted
COG0074	K01902	C00042	6.2.1.5	high	-	-	+	-	+	+	-	+	Weiss-adapted
COG0074	K01902	C00490	6.2.1.5	high	-	-	+	-	+	+	-	+	Weiss-adapted
COG0074	K01902	C00009	6.2.1.5	high	-	-	+	-	+	+	-	+	Weiss-adapted
COG0076	K01634	C00346	4.1.2.27	high	-	-	-	-	-	+	-	-	Weiss-adapted
COG0076	K01634	C06123	4.1.2.27	high	-	-	-	-	-	+	-	-	Weiss-adapted
COG0076	K13745	C00986	4.1.1.86	high	-	-	-	-	-	+	-	-	Weiss-adapted
COG0076	K01634	C00517	4.1.2.27	high	-	-	-	-	-	+	-	-	Weiss-adapted
COG0076	K18933	C00011	4.1.1.11	high	-	-	-	-	-	+	-	-	Weiss-adapted
COG0076	K13745	C00011	4.1.1.86	high	-	-	-	-	-	+	-	-	Weiss-adapted
COG0076	K18933	C03758	4.1.1.25	high	-	-	-	-	-	+	-	-	Weiss-adapted
COG0076	K18933	C00011	4.1.1.25	high	-	-	-	-	-	+	-	-	Weiss-adapted
COG0076	K01580	C00011	4.1.1.15	high	-	-	-	-	-	+	-	-	Weiss-adapted
COG0076	K01580	C00519	4.1.1.15	high	-	-	-	-	-	+	-	-	Weiss-adapted
COG0076	K13745	C03283	4.1.1.86	high	-	-	-	-	-	+	-	-	Weiss-adapted
COG0076	K01580	C00506	4.1.1.15	high	-	-	-	-	-	+	-	-	Weiss-adapted
COG0076	K18933	C00483	4.1.1.25	high	-	-	-	-	-	+	-	-	Weiss-adapted
COG0076	K01580	C00245	4.1.1.15	high	-	-	-	-	-	+	-	-	Weiss-adapted
COG0076	K18933	C00099	4.1.1.11	high	-	-	-	-	-	+	-	-	Weiss-adapted
COG0076	K01580	C00606	4.1.1.15	high	-	-	-	-	-	+	-	-	Weiss-adapted
COG0076	K01580	C00099	4.1.1.15	high	-	-	-	-	-	+	-	-	Weiss-adapted
COG0076	K01580	C00334	4.1.1.15	high	-	-	-	-	-	+	-	-	Weiss-adapted
COG0077	K14170	C00011	4.2.1.51	high	+	-	+	-	+	-	+	-	Weiss-adapted
COG0077	K14170	C00079	4.2.1.51	high	+	-	+	-	+	-	+	-	Weiss-adapted
COG0077	K04518	C00001	4.2.1.51	high	+	-	+	-	+	-	+	-	Weiss-adapted
COG0077	K14170	C00166	4.2.1.51	high	+	-	+	-	+	-	+	-	Weiss-adapted
COG0077	K14170	C00001	4.2.1.51	high	+	-	+	-	+	-	+	-	Weiss-adapted
COG0077	K04518	C00079	4.2.1.51	high	+	-	+	-	+	-	+	-	Weiss-adapted
COG0077	K04518	C00166	4.2.1.51	high	+	-	+	-	+	-	+	-	Weiss-adapted
COG0077	K04518	C00011	4.2.1.51	high	+	-	+	-	+	-	+	-	Weiss-adapted
COG0078	K00611	C00169	2.1.3.3	high	+	-	+	-	+	+	+	-	Weiss-adapted
COG0078	K00611	C00009	2.1.3.3	high	+	-	+	-	+	+	+	-	Weiss-adapted
COG0078	K00611	C00077	2.1.3.3	high	+	-	+	-	+	+	+	-	Weiss-adapted
COG0078	K00611	C00327	2.1.3.3	high	+	-	+	-	+	+	+	-	Weiss-adapted
COG0079	K00817	C00079	2.6.1.9	high	+	-	+	+	+	+	-	-	Weiss-adapted
COG0079	K00817	C00166	2.6.1.9	high	+	-	+	+	+	+	-	-	Weiss-adapted
COG0079	K04720	C04122	4.1.1.81	high	+	-	+	+	+	+	-	-	Weiss-adapted
COG0079	K04720	C12147	4.1.1.81	high	+	-	+	+	+	+	-	-	Weiss-adapted
COG0079	K00817	C01100	2.6.1.9	high	+	-	+	+	+	+	-	-	Weiss-adapted
COG0079	K00817	C01267	2.6.1.9	high	+	-	+	+	+	+	-	-	Weiss-adapted
COG0079	K04720	C00011	4.1.1.81	high	+	-	+	+	+	+	-	-	Weiss-adapted
COG0082	K01736	C00009	4.2.3.5	high	-	-	-	-	+	-	+	-	Weiss-adapted
COG0083	K00872	C01102	2.7.1.39	high	+	-	+	-	+	+	-	+	Weiss-adapted
COG0083	K00872	C00263	2.7.1.39	high	+	-	+	-	+	+	-	+	Weiss-adapted
COG0095	K03800	C00013	6.3.1.20	high	-	-	+	-	-	+	-	+	Weiss-adapted
COG0095	K03800	C16241	6.3.1.20	high	-	-	+	-	-	+	-	+	Weiss-adapted
COG0095	K03800	C06423	6.3.1.20	high	-	-	+	-	-	+	-	+	Weiss-adapted
COG0104	K01939	C00009	6.3.4.4	high	-	-	+	-	+	+	-	+	Weiss-adapted
COG0107	K02500	C00064	4.3.2.10	high	+	-	+	-	+	+	-	-	Weiss-adapted
COG0107	K02500	C00001	4.3.2.10	high	+	-	+	-	+	+	-	-	Weiss-adapted
COG0107	K02500	C00014	4.3.2.10	high	+	-	+	-	+	+	-	-	Weiss-adapted
COG0108	K14652	C15556	4.1.99.12	high	-	-	+	-	+	+	-	-	Weiss-adapted
COG0108	K02858	C00058	4.1.99.12	high	-	-	+	-	+	+	-	-	Weiss-adapted
COG0108	K14652	C00009	3.5.4.25	high	-	-	+	-	+	+	-	-	Weiss-adapted
COG0108	K14652	C00001	3.5.4.25	high	-	-	+	-	+	+	-	-	Weiss-adapted
COG0108	K02858	C15556	4.1.99.12	high	-	-	+	-	+	+	-	-	Weiss-adapted
COG0108	K14652	C00058	4.1.99.12	high	-	-	+	-	+	+	-	-	Weiss-adapted
COG0108	K14652	C00058	3.5.4.25	high	-	-	+	-	+	+	-	-	Weiss-adapted
COG0111	K00058	C03232	1.1.1.95	high	+	-	+	-	+	+	-	+	Weiss-adapted
COG0111	K00058	C00197	1.1.1.95	high	+	-	+	-	+	+	-	+	Weiss-adapted
COG0112	K00600	C00001	2.1.2.1	high	+	+	+	-	+	+	-	-	Weiss-adapted
COG0112	K00600	C00065	2.1.2.1	high	+	+	+	-	+	+	-	-	Weiss-adapted
COG0112	K00600	C00037	2.1.2.1	high	+	+	+	-	+	+	-	-	Weiss-adapted
COG0113	K01698	C00430	4.2.1.24	high	-	-	+	-	-	+	-	-	Weiss-adapted
COG0113	K01698	C00001	4.2.1.24	high	-	-	+	-	-	+	-	-	Weiss-adapted
COG0114	K01679	C00001	4.2.1.2	high	+	-	+	+	+	+	-	-	Weiss-adapted
COG0114	K01679	C00122	4.2.1.2	high	+	-	+	+	+	+	-	-	Weiss-adapted
COG0115	K00826	C00671	2.6.1.42	high	-	-	+	-	+	+	-	-	Weiss-adapted
COG0115	K00826	C00123	2.6.1.42	high	-	-	+	-	+	+	-	-	Weiss-adapted
COG0115	K00826	C02356	2.6.1.42	high	-	-	+	-	+	+	-	-	Weiss-adapted
COG0115	K00826	C00109	2.6.1.42	high	-	-	+	-	+	+	-	-	Weiss-adapted
COG0115	K00826	C00141	2.6.1.42	high	-	-	+	-	+	+	-	-	Weiss-adapted
COG0115	K00826	C00233	2.6.1.42	high	-	-	+	-	+	+	-	-	Weiss-adapted
COG0115	K00826	C00407	2.6.1.42	high	-	-	+	-	+	+	-	-	Weiss-adapted
COG0115	K00826	C00183	2.6.1.42	high	-	-	+	-	+	+	-	-	Weiss-adapted
COG0118	K02501	C00001	4.3.2.10	high	+	-	+	-	-	+	-	+	Weiss-adapted
COG0118	K02501	C00064	4.3.2.10	high	+	-	+	-	-	+	-	+	Weiss-adapted
COG0118	K02501	C00014	4.3.2.10	high	+	-	+	-	-	+	-	+	Weiss-adapted
COG0119	K01666	C00084	4.1.3.39	high	+	-	+	-	+	+	+	-	Weiss-adapted
COG0119	K09011	C00001	2.3.3.21	high	+	-	+	-	+	+	+	-	Weiss-adapted
COG0119	K02594	C00001	2.3.3.14	high	+	-	+	-	+	+	+	-	Weiss-adapted
COG0119	K09011	C00022	2.3.3.21	high	+	-	+	-	+	+	+	-	Weiss-adapted
COG0119	K01649	C00141	2.3.3.13	high	+	-	+	-	+	+	+	-	Weiss-adapted
COG0119	K01666	C03589	4.1.3.39	high	+	-	+	-	+	+	+	-	Weiss-adapted
COG0119	K01649	C00001	2.3.3.13	high	+	-	+	-	+	+	+	-	Weiss-adapted
COG0119	K01666	C00022	4.1.3.39	high	+	-	+	-	+	+	+	-	Weiss-adapted
COG0119	K05942	C00001	2.3.3.3	high	+	-	+	-	+	+	+	-	Weiss-adapted
COG0124	K01892	C00013	6.1.1.21	high	+	+	+	-	+	+	-	+	Weiss-adapted
COG0124	K01892	C00135	6.1.1.21	high	+	+	+	-	+	+	-	+	Weiss-adapted
COG0126	K00927	C00236	2.7.2.3	high	+	-	+	-	+	+	-	-	Weiss-adapted
COG0126	K00927	C00197	2.7.2.3	high	+	-	+	-	+	+	-	-	Weiss-adapted
COG0127	K01519	C00013	3.6.1.66	high	+	-	+	-	+	+	-	-	Weiss-adapted
COG0127	K01519	C00001	3.6.1.66	high	+	-	+	-	+	+	-	-	Weiss-adapted
COG0128	K00800	C00009	2.5.1.19	high	-	-	+	-	+	-	-	-	Weiss-adapted
COG0128	K00800	C00074	2.5.1.19	high	-	-	+	-	+	-	-	-	Weiss-adapted
COG0129	K01687	C00141	4.2.1.9	high	-	-	+	-	+	+	-	-	Weiss-adapted
COG0129	K01687	C00001	4.2.1.9	high	-	-	+	-	+	+	-	-	Weiss-adapted
COG0129	K01687	C00671	4.2.1.9	high	-	-	+	-	+	+	-	-	Weiss-adapted
COG0131	K01089	C01267	4.2.1.19	high	-	-	+	-	+	+	-	+	Weiss-adapted
COG0131	K01089	C00009	3.1.3.15	high	-	-	+	-	+	+	-	+	Weiss-adapted
COG0131	K01089	C00860	3.1.3.15	high	-	-	+	-	+	+	-	+	Weiss-adapted
COG0131	K01089	C00001	3.1.3.15	high	-	-	+	-	+	+	-	+	Weiss-adapted
COG0131	K01089	C00001	4.2.1.19	high	-	-	+	-	+	+	-	+	Weiss-adapted
COG0131	K01089	C01100	3.1.3.15	high	-	-	+	-	+	+	-	+	Weiss-adapted
COG0131	K01693	C01267	4.2.1.19	high	-	-	+	-	+	+	-	+	Weiss-adapted
COG0131	K01693	C00001	4.2.1.19	high	-	-	+	-	+	+	-	+	Weiss-adapted
COG0132	K01935	C00009	6.3.3.3	high	-	+	+	-	+	+	-	+	Weiss-adapted
COG0132	K01935	C01037	6.3.3.3	high	-	+	+	-	+	+	-	+	Weiss-adapted
COG0132	K01935	C00011	6.3.3.3	high	-	+	+	-	+	+	-	+	Weiss-adapted
COG0132	K01935	C01909	6.3.3.3	high	-	+	+	-	+	+	-	+	Weiss-adapted
COG0133	K01696	C00118	4.2.1.20	high	+	-	+	-	+	+	-	-	Weiss-adapted
COG0133	K01696	C00001	4.2.1.20	high	+	-	+	-	+	+	-	-	Weiss-adapted
COG0133	K01696	C00065	4.2.1.20	high	+	-	+	-	+	+	-	-	Weiss-adapted
COG0134	K13498	C00011	4.1.1.48	high	+	-	+	-	+	+	-	-	Weiss-adapted
COG0134	K01609	C00011	4.1.1.48	high	+	-	+	-	+	+	-	-	Weiss-adapted
COG0134	K13498	C00001	4.1.1.48	high	+	-	+	-	+	+	-	-	Weiss-adapted
COG0134	K01609	C00001	4.1.1.48	high	+	-	+	-	+	+	-	-	Weiss-adapted
COG0135	K13498	C00011	4.1.1.48	high	+	-	+	-	+	+	-	-	Weiss-adapted
COG0135	K13498	C00001	4.1.1.48	high	+	-	+	-	+	+	-	-	Weiss-adapted
COG0136	K00133	C00009	1.2.1.11	high	-	-	+	-	+	+	-	+	Weiss-adapted
COG0136	K00133	C00441	1.2.1.11	high	-	-	+	-	+	+	-	+	Weiss-adapted
COG0137	K01940	C00013	6.3.4.5	high	+	-	-	-	+	-	-	-	Weiss-adapted
COG0137	K01940	C00327	6.3.4.5	high	+	-	-	-	+	-	-	-	Weiss-adapted
COG0138	K00602	C00001	3.5.4.10	high	+	-	+	-	+	+	-	-	Weiss-adapted
COG0139	K11755	C00001	3.6.1.31	high	-	-	+	-	+	-	-	-	Weiss-adapted
COG0139	K11755	C00013	3.6.1.31	high	-	-	+	-	+	-	-	-	Weiss-adapted
COG0139	K01496	C00001	3.5.4.19	high	-	-	+	-	+	-	-	-	Weiss-adapted
COG0139	K11755	C00001	3.5.4.19	high	-	-	+	-	+	-	-	-	Weiss-adapted
COG0140	K11755	C00013	3.6.1.31	high	-	-	+	-	+	-	-	-	Weiss-adapted
COG0140	K01523	C00001	3.6.1.31	high	-	-	+	-	+	-	-	-	Weiss-adapted
COG0140	K11755	C00001	3.5.4.19	high	-	-	+	-	+	-	-	-	Weiss-adapted
COG0140	K11755	C00001	3.6.1.31	high	-	-	+	-	+	-	-	-	Weiss-adapted
COG0140	K01523	C00013	3.6.1.31	high	-	-	+	-	+	-	-	-	Weiss-adapted
COG0141	K00013	C00001	1.1.1.23	high	-	-	+	-	+	+	-	-	Weiss-adapted
COG0141	K00013	C00860	1.1.1.23	high	-	-	+	-	+	+	-	-	Weiss-adapted
COG0141	K00013	C01929	1.1.1.23	high	-	-	+	-	+	+	-	-	Weiss-adapted
COG0141	K00013	C00135	1.1.1.23	high	-	-	+	-	+	+	-	-	Weiss-adapted
COG0142	K13787	C00129	2.5.1.1	high	+	-	+	-	+	+	-	-	Weiss-adapted
COG0142	K13789	C00341	2.5.1.10	high	+	-	+	-	+	+	-	-	Weiss-adapted
COG0142	K13789	C00013	2.5.1.10	high	+	-	+	-	+	+	-	-	Weiss-adapted
COG0142	K13789	C00013	2.5.1.1	high	+	-	+	-	+	+	-	-	Weiss-adapted
COG0142	K13789	C00235	2.5.1.1	high	+	-	+	-	+	+	-	-	Weiss-adapted
COG0142	K13787	C00129	2.5.1.10	high	+	-	+	-	+	+	-	-	Weiss-adapted
COG0142	K13787	C00129	2.5.1.29	high	+	-	+	-	+	+	-	-	Weiss-adapted
COG0142	K13787	C00013	2.5.1.29	high	+	-	+	-	+	+	-	-	Weiss-adapted
COG0142	K13789	C00129	2.5.1.1	high	+	-	+	-	+	+	-	-	Weiss-adapted
COG0142	K13787	C00013	2.5.1.1	high	+	-	+	-	+	+	-	-	Weiss-adapted
COG0142	K02523	C00129	2.5.1.90	high	+	-	+	-	+	+	-	-	Weiss-adapted
COG0142	K13787	C00341	2.5.1.1	high	+	-	+	-	+	+	-	-	Weiss-adapted
COG0142	K13787	C00013	2.5.1.10	high	+	-	+	-	+	+	-	-	Weiss-adapted
COG0142	K13787	C00341	2.5.1.10	high	+	-	+	-	+	+	-	-	Weiss-adapted
COG0142	K13787	C00235	2.5.1.1	high	+	-	+	-	+	+	-	-	Weiss-adapted
COG0142	K13789	C00013	2.5.1.29	high	+	-	+	-	+	+	-	-	Weiss-adapted
COG0142	K02523	C00013	2.5.1.90	high	+	-	+	-	+	+	-	-	Weiss-adapted
COG0142	K13789	C00129	2.5.1.10	high	+	-	+	-	+	+	-	-	Weiss-adapted
COG0142	K13789	C00129	2.5.1.29	high	+	-	+	-	+	+	-	-	Weiss-adapted
COG0142	K13789	C00341	2.5.1.1	high	+	-	+	-	+	+	-	-	Weiss-adapted
COG0143	K01874	C00073	6.1.1.10	high	-	+	+	-	-	+	-	+	Weiss-adapted
COG0143	K01874	C00013	6.1.1.10	high	-	+	+	-	-	+	-	+	Weiss-adapted
COG0143	K01874	C05335	6.1.1.10	high	-	+	+	-	-	+	-	+	Weiss-adapted
COG0146	K01474	C01043	3.5.2.14	high	-	-	-	-	+	-	-	-	Weiss-adapted
COG0146	K01474	C00001	3.5.2.14	high	-	-	-	-	+	-	-	-	Weiss-adapted
COG0146	K01474	C02565	3.5.2.14	high	-	-	-	-	+	-	-	-	Weiss-adapted
COG0146	K01474	C00009	3.5.2.14	high	-	-	-	-	+	-	-	-	Weiss-adapted
COG0147	K01657	C00014	4.1.3.27	high	+	-	+	-	+	+	-	+	Weiss-adapted
COG0147	K01657	C00064	4.1.3.27	high	+	-	+	-	+	+	-	+	Weiss-adapted
COG0147	K01657	C00022	4.1.3.27	high	+	-	+	-	+	+	-	+	Weiss-adapted
COG0147	K01657	C00108	4.1.3.27	high	+	-	+	-	+	+	-	+	Weiss-adapted
COG0147	K01657	C00001	4.1.3.27	high	+	-	+	-	+	+	-	+	Weiss-adapted
COG0148	K01689	C00631	4.2.1.11	high	+	-	+	-	+	+	-	-	Weiss-adapted
COG0148	K01689	C00001	4.2.1.11	high	+	-	+	-	+	+	-	-	Weiss-adapted
COG0148	K01689	C00074	4.2.1.11	high	+	-	+	-	+	+	-	-	Weiss-adapted
COG0149	K01803	C00118	5.3.1.1	high	+	-	+	-	+	+	+	-	Weiss-adapted
COG0149	K01803	C00111	5.3.1.1	high	+	-	+	-	+	+	+	-	Weiss-adapted
COG0150	K01933	C00009	6.3.3.1	high	-	-	+	-	+	+	+	-	Weiss-adapted
COG0151	K01945	C00009	6.3.4.13	high	-	-	+	-	+	+	-	-	Weiss-adapted
COG0151	K01945	C00037	6.3.4.13	high	-	-	+	-	+	+	-	-	Weiss-adapted
COG0151	K01945	C03090	6.3.4.13	high	-	-	+	-	+	+	-	-	Weiss-adapted
COG0152	K01923	C00009	6.3.2.6	high	-	-	+	-	+	-	-	-	Weiss-adapted
COG0154	K01426	C00014	3.5.1.4	high	+	-	+	-	+	+	-	-	Weiss-adapted
COG0154	K02433	C00001	6.3.5.7	high	+	-	+	-	+	+	-	-	Weiss-adapted
COG0154	K01426	C01035	3.5.1.4	high	+	-	+	-	+	+	-	-	Weiss-adapted
COG0154	K01426	C00001	3.5.1.4	high	+	-	+	-	+	+	-	-	Weiss-adapted
COG0154	K01426	C07086	3.5.1.4	high	+	-	+	-	+	+	-	-	Weiss-adapted
COG0154	K01426	C03078	3.5.1.4	high	+	-	+	-	+	+	-	-	Weiss-adapted
COG0154	K01426	C02505	3.5.1.4	high	+	-	+	-	+	+	-	-	Weiss-adapted
COG0154	K01426	C00033	3.5.1.4	high	+	-	+	-	+	+	-	-	Weiss-adapted
COG0154	K02433	C00064	6.3.5.7	high	+	-	+	-	+	+	-	-	Weiss-adapted
COG0154	K02433	C00009	6.3.5.7	high	+	-	+	-	+	+	-	-	Weiss-adapted
COG0154	K02433	C00001	6.3.5.6	high	+	-	+	-	+	+	-	-	Weiss-adapted
COG0154	K01426	C02693	3.5.1.4	high	+	-	+	-	+	+	-	-	Weiss-adapted
COG0154	K02433	C00064	6.3.5.6	high	+	-	+	-	+	+	-	-	Weiss-adapted
COG0154	K01426	C06244	3.5.1.4	high	+	-	+	-	+	+	-	-	Weiss-adapted
COG0154	K01426	C00180	3.5.1.4	high	+	-	+	-	+	+	-	-	Weiss-adapted
COG0154	K02433	C00009	6.3.5.6	high	+	-	+	-	+	+	-	-	Weiss-adapted
COG0154	K01426	C09815	3.5.1.4	high	+	-	+	-	+	+	-	-	Weiss-adapted
COG0154	K01426	C00511	3.5.1.4	high	+	-	+	-	+	+	-	-	Weiss-adapted
COG0154	K01426	C01659	3.5.1.4	high	+	-	+	-	+	+	-	-	Weiss-adapted
COG0155	K00366	C00014	1.7.7.1	high	+	-	-	-	-	+	-	-	Weiss-adapted
COG0155	K00366	C00001	1.7.7.1	high	+	-	-	-	-	+	-	-	Weiss-adapted
COG0155	K00366	C00088	1.7.7.1	high	+	-	-	-	-	+	-	-	Weiss-adapted
COG0156	K00639	C00037	2.3.1.29	high	+	-	+	-	+	+	+	-	Weiss-adapted
COG0156	K00652	C00011	2.3.1.47	high	+	-	+	-	+	+	+	-	Weiss-adapted
COG0156	K00639	C03508	2.3.1.29	high	+	-	+	-	+	+	+	-	Weiss-adapted
COG0156	K00652	C00041	2.3.1.47	high	+	-	+	-	+	+	+	-	Weiss-adapted
COG0156	K00652	C01092	2.3.1.47	high	+	-	+	-	+	+	+	-	Weiss-adapted
COG0157	K00767	C00011	2.4.2.19	high	-	+	+	-	+	+	-	-	Weiss-adapted
COG0157	K00767	C00013	2.4.2.19	high	-	+	+	-	+	+	-	-	Weiss-adapted
COG0158	K03841	C00001	3.1.3.11	high	-	-	-	-	+	+	-	-	Weiss-adapted
COG0158	K03841	C00009	3.1.3.11	high	-	-	-	-	+	+	-	-	Weiss-adapted
COG0159	K01695	C00118	4.2.1.20	high	+	-	+	-	+	+	-	-	Weiss-adapted
COG0159	K01695	C00001	4.2.1.20	high	+	-	+	-	+	+	-	-	Weiss-adapted
COG0159	K01695	C00065	4.2.1.20	high	+	-	+	-	+	+	-	-	Weiss-adapted
COG0160	K07250	C06002	2.6.1.22	high	+	-	+	-	+	+	-	-	Weiss-adapted
COG0160	K00836	C00441	2.6.1.76	high	+	-	+	-	+	+	-	-	Weiss-adapted
COG0160	K15372	C00593	2.6.1.55	high	+	-	+	-	+	+	-	-	Weiss-adapted
COG0160	K00836	C03283	2.6.1.76	high	+	-	+	-	+	+	-	-	Weiss-adapted
COG0160	K07250	C03273	2.6.1.48	high	+	-	+	-	+	+	-	-	Weiss-adapted
COG0160	K07250	C00334	2.6.1.19	high	+	-	+	-	+	+	-	-	Weiss-adapted
COG0160	K15372	C00245	2.6.1.55	high	+	-	+	-	+	+	-	-	Weiss-adapted
COG0160	K15372	C00222	2.6.1.55	high	+	-	+	-	+	+	-	-	Weiss-adapted
COG0160	K00823	C00222	2.6.1.19	high	+	-	+	-	+	+	-	-	Weiss-adapted
COG0160	K07250	C00099	2.6.1.19	high	+	-	+	-	+	+	-	-	Weiss-adapted
COG0160	K00823	C00099	2.6.1.19	high	+	-	+	-	+	+	-	-	Weiss-adapted
COG0160	K07250	C00232	2.6.1.19	high	+	-	+	-	+	+	-	-	Weiss-adapted
COG0160	K00823	C00232	2.6.1.19	high	+	-	+	-	+	+	-	-	Weiss-adapted
COG0160	K07250	C00431	2.6.1.48	high	+	-	+	-	+	+	-	-	Weiss-adapted
COG0160	K15372	C00099	2.6.1.55	high	+	-	+	-	+	+	-	-	Weiss-adapted
COG0160	K07250	C03284	2.6.1.22	high	+	-	+	-	+	+	-	-	Weiss-adapted
COG0160	K07250	C00222	2.6.1.19	high	+	-	+	-	+	+	-	-	Weiss-adapted
COG0160	K00823	C00334	2.6.1.19	high	+	-	+	-	+	+	-	-	Weiss-adapted
COG0161	K00833	C01037	2.6.1.62	high	-	-	+	-	+	+	-	-	Weiss-adapted
COG0161	K00833	C01092	2.6.1.62	high	-	-	+	-	+	+	-	-	Weiss-adapted
COG0162	K01866	C00013	6.1.1.1	high	+	+	+	-	+	+	-	+	Weiss-adapted
COG0163	K03186	C00009	2.5.1.129	high	+	-	+	-	-	+	-	-	Weiss-adapted
COG0163	K03186	C21214	2.5.1.129	high	+	-	+	-	-	+	-	-	Weiss-adapted
COG0165	K01755	C00062	4.3.2.1	high	+	-	+	-	+	-	-	-	Weiss-adapted
COG0165	K01755	C00122	4.3.2.1	high	+	-	+	-	+	-	-	-	Weiss-adapted
COG0167	K17723	C00178	1.3.1.1	high	+	-	+	-	+	+	-	+	Weiss-adapted
COG0167	K17723	C21028	1.3.1.1	high	+	-	+	-	+	+	-	+	Weiss-adapted
COG0167	K17723	C00906	1.3.1.1	high	+	-	+	-	+	+	-	+	Weiss-adapted
COG0167	K17723	C00429	1.3.1.1	high	+	-	+	-	+	+	-	+	Weiss-adapted
COG0167	K17723	C00106	1.3.1.1	high	+	-	+	-	+	+	-	+	Weiss-adapted
COG0171	K01950	C00013	6.3.5.1	high	+	-	+	-	+	+	-	+	Weiss-adapted
COG0171	K01916	C00013	6.3.1.5	high	+	-	+	-	+	+	-	+	Weiss-adapted
COG0171	K01950	C00001	6.3.5.1	high	+	-	+	-	+	+	-	+	Weiss-adapted
COG0171	K01950	C00014	6.3.5.1	high	+	-	+	-	+	+	-	+	Weiss-adapted
COG0171	K01950	C00064	6.3.5.1	high	+	-	+	-	+	+	-	+	Weiss-adapted
COG0171	K01916	C00014	6.3.1.5	high	+	-	+	-	+	+	-	+	Weiss-adapted
COG0172	K01875	C00013	6.1.1.11	high	+	+	+	+	-	+	-	+	Weiss-adapted
COG0172	K01875	C00065	6.1.1.11	high	+	+	+	+	-	+	-	+	Weiss-adapted
COG0174	K01915	C00009	6.3.1.2	high	-	-	+	-	+	+	+	-	Weiss-adapted
COG0174	K01915	C00064	6.3.1.2	high	-	-	+	-	+	+	+	-	Weiss-adapted
COG0174	K01915	C00014	6.3.1.2	high	-	-	+	-	+	+	+	-	Weiss-adapted
COG0175	K00957	C00013	2.7.7.4	high	-	-	-	-	+	+	-	+	Weiss-adapted
COG0175	K00390	C00094	1.8.4.10	high	-	-	-	-	+	+	-	+	Weiss-adapted
COG0175	K00957	C05697	2.7.7.4	high	-	-	-	-	+	+	-	+	Weiss-adapted
COG0175	K00390	C00094	1.8.4.8	high	-	-	-	-	+	+	-	+	Weiss-adapted
COG0175	K00957	C00059	2.7.7.4	high	-	-	-	-	+	+	-	+	Weiss-adapted
COG0176	K00616	C00118	2.2.1.2	high	+	-	+	-	-	+	-	-	Weiss-adapted
COG0179	K18336	C00001	3.7.1.26	high	+	-	-	-	-	+	-	-	Weiss-adapted
COG0179	K18336	C00186	3.7.1.26	high	+	-	-	-	-	+	-	-	Weiss-adapted
COG0179	K18336	C00022	3.7.1.26	high	+	-	-	-	-	+	-	-	Weiss-adapted
COG0180	K01867	C00013	6.1.1.2	high	+	+	+	-	-	+	-	+	Weiss-adapted
COG0181	K01749	C00001	2.5.1.61	high	-	-	+	-	-	+	-	-	Weiss-adapted
COG0181	K01749	C00014	2.5.1.61	high	-	-	+	-	-	+	-	-	Weiss-adapted
COG0189	K01920	C00009	6.3.2.3	high	+	-	-	-	+	+	+	-	Weiss-adapted
COG0189	K01920	C00037	6.3.2.3	high	+	-	-	-	+	+	+	-	Weiss-adapted
COG0189	K15740	C00009	6.3.2.33	high	+	-	-	-	+	+	+	-	Weiss-adapted
COG0189	K05827	C00009	6.3.2.43	high	+	-	-	-	+	+	+	-	Weiss-adapted
COG0190	K01491	C00001	3.5.4.9	high	-	-	+	-	-	+	-	+	Weiss-adapted
COG0191	K01624	C00111	4.1.2.13	high	-	-	+	+	+	+	-	-	Weiss-adapted
COG0191	K01624	C00118	4.1.2.13	high	-	-	+	+	+	+	-	-	Weiss-adapted
COG0191	K01624	C00577	4.1.2.13	high	-	-	+	+	+	+	-	-	Weiss-adapted
COG0192	K00789	C05335	2.5.1.6	high	-	-	+	-	+	+	-	-	Weiss-adapted
COG0192	K00789	C00013	2.5.1.6	high	-	-	+	-	+	+	-	-	Weiss-adapted
COG0192	K00789	C00001	2.5.1.6	high	-	-	+	-	+	+	-	-	Weiss-adapted
COG0192	K00789	C00009	2.5.1.6	high	-	-	+	-	+	+	-	-	Weiss-adapted
COG0192	K00789	C00073	2.5.1.6	high	-	-	+	-	+	+	-	-	Weiss-adapted
COG0205	K21071	C00013	2.7.1.90	high	-	-	+	-	-	-	-	-	Weiss-adapted
COG0205	K21071	C00009	2.7.1.90	high	-	-	+	-	-	-	-	-	Weiss-adapted
COG0208	K00526	C00001	1.17.4.1	high	-	-	+	-	+	+	-	-	Weiss-adapted
COG0209	K00525	C00001	1.17.4.1	high	-	-	+	+	+	+	-	-	Weiss-adapted
COG0212	K01934	C00009	6.3.3.2	high	-	-	+	-	-	-	-	-	Weiss-adapted
COG0214	K06215	C00064	4.3.3.6	high	-	-	-	-	-	+	-	-	Weiss-adapted
COG0214	K06215	C00001	4.3.3.6	high	-	-	-	-	-	+	-	-	Weiss-adapted
COG0214	K06215	C00118	4.3.3.6	high	-	-	-	-	-	+	-	-	Weiss-adapted
COG0214	K06215	C00009	4.3.3.6	high	-	-	-	-	-	+	-	-	Weiss-adapted
COG0214	K06215	C00014	4.3.3.6	high	-	-	-	-	-	+	-	-	Weiss-adapted
COG0215	K01883	C00097	6.1.1.16	high	+	-	+	-	+	+	-	+	Weiss-adapted
COG0215	K01883	C00013	6.1.1.16	high	+	-	+	-	+	+	-	+	Weiss-adapted
COG0232	K01129	C00001	3.1.5.1	high	-	-	+	-	-	-	-	-	Weiss-adapted
COG0232	K01129	C00536	3.1.5.1	high	-	-	+	-	-	-	-	-	Weiss-adapted
COG0235	K01628	C00111	4.1.2.17	high	-	-	+	-	-	+	-	-	Weiss-adapted
COG0235	K01628	C00424	4.1.2.17	high	-	-	+	-	-	+	-	-	Weiss-adapted
COG0235	K01628	C00266	4.1.2.17	high	-	-	+	-	-	+	-	-	Weiss-adapted
COG0236	K02078	C21873	NA	high	-	-	+	-	+	-	-	-	Weiss-adapted
COG0236	K02078	C00011	NA	high	-	-	+	-	+	-	-	-	Weiss-adapted
COG0240	K00057	C00093	1.1.1.94	high	+	-	+	-	+	+	-	+	Weiss-adapted
COG0240	K00057	C00111	1.1.1.94	high	+	-	+	-	+	+	-	+	Weiss-adapted
COG0241	K01089	C00860	3.1.3.15	high	+	-	-	-	+	+	-	+	Weiss-adapted
COG0241	K01089	C01100	3.1.3.15	high	+	-	-	-	+	+	-	+	Weiss-adapted
COG0241	K01089	C01267	4.2.1.19	high	+	-	-	-	+	+	-	+	Weiss-adapted
COG0241	K01089	C00001	3.1.3.15	high	+	-	-	-	+	+	-	+	Weiss-adapted
COG0241	K03273	C00009	3.1.3.83	high	+	-	-	-	+	+	-	+	Weiss-adapted
COG0241	K03273	C00001	3.1.3.83	high	+	-	-	-	+	+	-	+	Weiss-adapted
COG0241	K01089	C00009	3.1.3.15	high	+	-	-	-	+	+	-	+	Weiss-adapted
COG0241	K03273	C00001	3.1.3.82	high	+	-	-	-	+	+	-	+	Weiss-adapted
COG0241	K01089	C00001	4.2.1.19	high	+	-	-	-	+	+	-	+	Weiss-adapted
COG0241	K03273	C00009	3.1.3.82	high	+	-	-	-	+	+	-	+	Weiss-adapted
COG0243	K08352	C00283	1.8.5.5	high	+	-	-	-	-	+	+	-	Weiss-adapted
COG0243	K00367	C00001	1.7.7.2	high	+	-	-	-	-	+	+	-	Weiss-adapted
COG0243	K07306	C00580	1.8.5.3	high	+	-	-	-	-	+	+	-	Weiss-adapted
COG0243	K07306	C11143	1.8.5.3	high	+	-	-	-	-	+	+	-	Weiss-adapted
COG0243	K21307	C00001	1.8.5.6	high	+	-	-	-	-	+	+	-	Weiss-adapted
COG0243	K21307	C00094	1.8.5.6	high	+	-	-	-	-	+	+	-	Weiss-adapted
COG0243	K21307	C00059	1.8.5.6	high	+	-	-	-	-	+	+	-	Weiss-adapted
COG0243	K08352	C11481	1.8.5.5	high	+	-	-	-	-	+	+	-	Weiss-adapted
COG0243	K00367	C00088	1.7.7.2	high	+	-	-	-	-	+	+	-	Weiss-adapted
COG0243	K07306	C00001	1.8.5.3	high	+	-	-	-	-	+	+	-	Weiss-adapted
COG0243	K00123	C00011	1.17.1.9	high	+	-	-	-	-	+	+	-	Weiss-adapted
COG0243	K08352	C00320	1.8.5.5	high	+	-	-	-	-	+	+	-	Weiss-adapted
COG0243	K08352	C00094	1.8.5.5	high	+	-	-	-	-	+	+	-	Weiss-adapted
COG0243	K00367	C00244	1.7.7.2	high	+	-	-	-	-	+	+	-	Weiss-adapted
COG0243	K00123	C00058	1.17.1.9	high	+	-	-	-	-	+	+	-	Weiss-adapted
COG0247	K18210	C00042	1.3.4.1	high	+	-	-	-	+	-	+	-	Weiss-adapted
COG0247	K00113	C00093	NA	high	+	-	-	-	+	-	+	-	Weiss-adapted
COG0247	K18210	C00122	1.3.4.1	high	+	-	-	-	+	-	+	-	Weiss-adapted
COG0247	K00113	C00111	NA	high	+	-	-	-	+	-	+	-	Weiss-adapted
COG0247	K18210	C03576	1.3.4.1	high	+	-	-	-	+	-	+	-	Weiss-adapted
COG0248	K01524	C00009	3.6.1.11	high	-	-	+	-	+	+	-	+	Weiss-adapted
COG0248	K01524	C00001	3.6.1.11	high	-	-	+	-	+	+	-	+	Weiss-adapted
COG0248	K01524	C00001	3.6.1.40	high	-	-	+	-	+	+	-	+	Weiss-adapted
COG0248	K01524	C00009	3.6.1.40	high	-	-	+	-	+	+	-	+	Weiss-adapted
COG0251	K09022	C20905	3.5.99.10	high	+	-	+	-	+	+	-	-	Weiss-adapted
COG0251	K09022	C00001	3.5.99.10	high	+	-	+	-	+	+	-	-	Weiss-adapted
COG0251	K09022	C20904	3.5.99.10	high	+	-	+	-	+	+	-	-	Weiss-adapted
COG0251	K09022	C00014	3.5.99.10	high	+	-	+	-	+	+	-	-	Weiss-adapted
COG0251	K09022	C00022	3.5.99.10	high	+	-	+	-	+	+	-	-	Weiss-adapted
COG0251	K09022	C00109	3.5.99.10	high	+	-	+	-	+	+	-	-	Weiss-adapted
COG0252	K01424	C00152	3.5.1.1	high	-	-	-	-	+	+	-	-	Weiss-adapted
COG0252	K01424	C00014	3.5.1.1	high	-	-	-	-	+	+	-	-	Weiss-adapted
COG0252	K09482	C00001	6.3.5.7	high	-	-	-	-	+	+	-	-	Weiss-adapted
COG0252	K01424	C00001	3.5.1.1	high	-	-	-	-	+	+	-	-	Weiss-adapted
COG0252	K09482	C00064	6.3.5.7	high	-	-	-	-	+	+	-	-	Weiss-adapted
COG0252	K09482	C00009	6.3.5.7	high	-	-	-	-	+	+	-	-	Weiss-adapted
COG0260	K01255	C00097	3.4.11.1	high	-	-	-	-	+	-	+	-	Weiss-adapted
COG0260	K01255	C00001	3.4.11.1	high	-	-	-	-	+	-	+	-	Weiss-adapted
COG0260	K01255	C00037	3.4.11.1	high	-	-	-	-	+	-	+	-	Weiss-adapted
COG0269	K13831	C00067	4.1.2.43	high	+	-	-	-	+	+	-	-	Weiss-adapted
COG0269	K08093	C00067	4.1.2.43	high	+	-	-	-	+	+	-	-	Weiss-adapted
COG0274	K01619	C00084	4.1.2.4	high	+	-	+	-	-	+	-	-	Weiss-adapted
COG0274	K01619	C00673	4.1.2.4	high	+	-	+	-	-	+	-	-	Weiss-adapted
COG0274	K01619	C00118	4.1.2.4	high	+	-	+	-	-	+	-	-	Weiss-adapted
COG0277	K00104	C00048	1.1.99.14	high	+	-	+	-	+	+	-	-	Weiss-adapted
COG0277	K00104	C00160	1.1.99.14	high	+	-	+	-	+	+	-	-	Weiss-adapted
COG0281	K00027	C00022	1.1.1.38	high	+	-	+	-	+	+	-	+	Weiss-adapted
COG0281	K00027	C00011	1.1.1.38	high	+	-	+	-	+	+	-	+	Weiss-adapted
COG0284	K01591	C00011	4.1.1.23	high	+	-	+	-	+	+	-	-	Weiss-adapted
COG0285	K11754	C00009	6.3.2.17	high	-	-	+	-	+	+	+	-	Weiss-adapted
COG0285	K11754	C00009	6.3.2.12	high	-	-	+	-	+	+	+	-	Weiss-adapted
COG0287	K04517	C00011	1.3.1.12	high	+	-	+	-	+	+	-	+	Weiss-adapted
COG0287	K14187	C00011	1.3.1.12	high	+	-	+	-	+	+	-	+	Weiss-adapted
COG0288	K01673	C00001	4.2.1.1	high	+	-	-	-	-	-	-	-	Weiss-adapted
COG0288	K01673	C00011	4.2.1.1	high	+	-	-	-	-	-	-	-	Weiss-adapted
COG0288	K01673	C00288	4.2.1.1	high	+	-	-	-	-	-	-	-	Weiss-adapted
COG0288	K01673	C01353	4.2.1.1	high	+	-	-	-	-	-	-	-	Weiss-adapted
COG0289	K00215	C00001	1.17.1.8	high	-	-	-	-	+	+	+	+	Weiss-adapted
COG0294	K00796	C00568	2.5.1.15	high	-	-	+	-	+	+	+	-	Weiss-adapted
COG0294	K00796	C00013	2.5.1.15	high	-	-	+	-	+	+	+	-	Weiss-adapted
COG0294	K00796	C00001	2.5.1.15	high	-	-	+	-	+	+	+	-	Weiss-adapted
COG0294	K00796	C01300	2.5.1.15	high	-	-	+	-	+	+	+	-	Weiss-adapted
COG0294	K00796	C04807	2.5.1.15	high	-	-	+	-	+	+	+	-	Weiss-adapted
COG0295	K01489	C00014	3.5.4.5	high	+	-	+	-	-	-	+	-	Weiss-adapted
COG0295	K01489	C00001	3.5.4.5	high	+	-	+	-	-	-	+	-	Weiss-adapted
COG0296	K01236	C00001	3.2.1.141	high	+	-	-	-	-	+	-	-	Weiss-adapted
COG0299	K11175	C00001	2.1.2.2	high	-	-	+	-	+	+	-	-	Weiss-adapted
COG0301	K03151	C00097	2.8.1.4	high	-	-	+	-	-	+	-	+	Weiss-adapted
COG0301	K03151	C00065	2.8.1.4	high	-	-	+	-	-	+	-	+	Weiss-adapted
COG0302	K01495	C00001	3.5.4.16	high	-	-	-	-	+	+	-	-	Weiss-adapted
COG0302	K01495	C00058	3.5.4.16	high	-	-	-	-	+	+	-	-	Weiss-adapted
COG0303	K03750	C06232	2.10.1.1	high	+	-	-	-	+	+	+	-	Weiss-adapted
COG0303	K03750	C00001	2.10.1.1	high	+	-	-	-	+	+	+	-	Weiss-adapted
COG0308	K01256	C00037	3.4.11.2	high	-	-	-	-	-	+	+	-	Weiss-adapted
COG0308	K01256	C00001	3.4.11.2	high	-	-	-	-	-	+	+	-	Weiss-adapted
COG0308	K01256	C00097	3.4.11.2	high	-	-	-	-	-	+	+	-	Weiss-adapted
COG0311	K08681	C00014	4.3.3.6	high	-	-	-	-	-	+	-	+	Weiss-adapted
COG0311	K08681	C00009	4.3.3.6	high	-	-	-	-	-	+	-	+	Weiss-adapted
COG0311	K08681	C00064	4.3.3.6	high	-	-	-	-	-	+	-	+	Weiss-adapted
COG0311	K08681	C00001	4.3.3.6	high	-	-	-	-	-	+	-	+	Weiss-adapted
COG0311	K08681	C00118	4.3.3.6	high	-	-	-	-	-	+	-	+	Weiss-adapted
COG0315	K03637	C00013	4.6.1.17	high	-	-	+	-	-	+	+	-	Weiss-adapted
COG0315	K03637	C00001	4.6.1.17	high	-	-	+	-	-	+	+	-	Weiss-adapted
COG0317	K01139	C00001	3.1.7.2	high	+	-	-	-	-	-	-	-	Weiss-adapted
COG0317	K01139	C00013	3.1.7.2	high	+	-	-	-	-	-	-	-	Weiss-adapted
COG0318	K01897	C00013	6.2.1.3	high	+	-	+	-	+	+	-	-	Weiss-adapted
COG0318	K02182	C00318	6.2.1.48	high	+	-	+	-	+	+	-	-	Weiss-adapted
COG0318	K02182	C00013	6.2.1.48	high	+	-	+	-	+	+	-	-	Weiss-adapted
COG0320	K03644	C00283	2.8.1.8	high	-	-	+	-	-	-	-	-	Weiss-adapted
COG0320	K03644	C00073	2.8.1.8	high	-	-	+	-	-	-	-	-	Weiss-adapted
COG0329	K01714	C00001	4.3.3.7	high	-	-	+	-	+	+	-	-	Weiss-adapted
COG0329	K11395	C00022	4.1.2.55	high	-	-	+	-	+	+	-	-	Weiss-adapted
COG0329	K11395	C00118	4.1.2.55	high	-	-	+	-	+	+	-	-	Weiss-adapted
COG0329	K01714	C00441	4.3.3.7	high	-	-	+	-	+	+	-	-	Weiss-adapted
COG0329	K01714	C00022	4.3.3.7	high	-	-	+	-	+	+	-	-	Weiss-adapted
COG0329	K11395	C00577	4.1.2.55	high	-	-	+	-	+	+	-	-	Weiss-adapted
COG0332	K00648	C00011	2.3.1.180	high	-	-	-	-	+	+	-	-	Weiss-adapted
COG0334	K00261	C00001	1.4.1.3	high	-	-	+	-	+	+	-	+	Weiss-adapted
COG0334	K00262	C00001	1.4.1.4	high	-	-	+	-	+	+	-	+	Weiss-adapted
COG0334	K00261	C00014	1.4.1.3	high	-	-	+	-	+	+	-	+	Weiss-adapted
COG0334	K00260	C00014	1.4.1.2	high	-	-	+	-	+	+	-	+	Weiss-adapted
COG0334	K00260	C00001	1.4.1.2	high	-	-	+	-	+	+	-	+	Weiss-adapted
COG0334	K00262	C00014	1.4.1.4	high	-	-	+	-	+	+	-	+	Weiss-adapted
COG0337	K01735	C00009	4.2.3.4	high	-	-	+	-	+	+	-	-	Weiss-adapted
COG0340	K03524	C00013	6.3.4.15	high	-	-	+	+	+	+	-	+	Weiss-adapted
COG0340	K03524	C00120	6.3.4.15	high	-	-	+	+	+	+	-	+	Weiss-adapted
COG0345	K00286	C04281	1.5.1.2	high	-	-	+	-	+	+	-	+	Weiss-adapted
COG0345	K00286	C01157	1.5.1.2	high	-	-	+	-	+	+	-	+	Weiss-adapted
COG0345	K00286	C03912	1.5.1.2	high	-	-	+	-	+	+	-	+	Weiss-adapted
COG0345	K00286	C00148	1.5.1.2	high	-	-	+	-	+	+	-	+	Weiss-adapted
COG0346	K01759	C00546	4.4.1.5	high	+	-	+	-	+	+	-	-	Weiss-adapted
COG0351	K21219	C04327	2.5.1.3	high	-	-	+	-	+	+	-	-	Weiss-adapted
COG0351	K21219	C01279	2.7.1.49	high	-	-	+	-	+	+	-	-	Weiss-adapted
COG0351	K21219	C00013	2.5.1.3	high	-	-	+	-	+	+	-	-	Weiss-adapted
COG0351	K21219	C01081	2.5.1.3	high	-	-	+	-	+	+	-	-	Weiss-adapted
COG0351	K21219	C04752	2.5.1.3	high	-	-	+	-	+	+	-	-	Weiss-adapted
COG0351	K21219	C04752	2.7.4.7	high	-	-	+	-	+	+	-	-	Weiss-adapted
COG0351	K21219	C04556	2.7.4.7	high	-	-	+	-	+	+	-	-	Weiss-adapted
COG0351	K21219	C00011	2.5.1.3	high	-	-	+	-	+	+	-	-	Weiss-adapted
COG0351	K21219	C20246	2.5.1.3	high	-	-	+	-	+	+	-	-	Weiss-adapted
COG0351	K00941	C01279	2.7.1.49	high	-	-	+	-	+	+	-	-	Weiss-adapted
COG0351	K00941	C04556	2.7.4.7	high	-	-	+	-	+	+	-	-	Weiss-adapted
COG0351	K21219	C04556	2.7.1.49	high	-	-	+	-	+	+	-	-	Weiss-adapted
COG0351	K00941	C04752	2.7.4.7	high	-	-	+	-	+	+	-	-	Weiss-adapted
COG0351	K21219	C20247	2.5.1.3	high	-	-	+	-	+	+	-	-	Weiss-adapted
COG0351	K00941	C04556	2.7.1.49	high	-	-	+	-	+	+	-	-	Weiss-adapted
COG0352	K00788	C00013	2.5.1.3	high	+	-	+	+	+	+	-	-	Weiss-adapted
COG0352	K00788	C00011	2.5.1.3	high	+	-	+	+	+	+	-	-	Weiss-adapted
COG0352	K00788	C01081	2.5.1.3	high	+	-	+	+	+	+	-	-	Weiss-adapted
COG0352	K00788	C20247	2.5.1.3	high	+	-	+	+	+	+	-	-	Weiss-adapted
COG0352	K00788	C04752	2.5.1.3	high	+	-	+	+	+	+	-	-	Weiss-adapted
COG0352	K00788	C20246	2.5.1.3	high	+	-	+	+	+	+	-	-	Weiss-adapted
COG0352	K00788	C04327	2.5.1.3	high	+	-	+	+	+	+	-	-	Weiss-adapted
COG0365	K01907	C00013	6.2.1.16	high	-	-	+	-	+	-	+	-	Weiss-adapted
COG0365	K01907	C00164	6.2.1.16	high	-	-	+	-	+	-	+	-	Weiss-adapted
COG0365	K01895	C00013	6.2.1.1	high	-	-	+	-	+	-	+	-	Weiss-adapted
COG0365	K01895	C00033	6.2.1.1	high	-	-	+	-	+	-	+	-	Weiss-adapted
COG0365	K01895	C00163	6.2.1.1	high	-	-	+	-	+	-	+	-	Weiss-adapted
COG0366	K05343	C00001	3.2.1.1	high	+	-	-	-	-	+	-	-	Weiss-adapted
COG0366	K01187	C00001	3.2.1.20	high	+	-	-	-	-	+	-	-	Weiss-adapted
COG0366	K01208	C00001	3.2.1.54	high	+	-	-	-	-	+	-	-	Weiss-adapted
COG0366	K01208	C00001	3.2.1.133	high	+	-	-	-	-	+	-	-	Weiss-adapted
COG0367	K01953	C00001	6.3.5.4	high	+	-	-	-	+	+	-	+	Weiss-adapted
COG0367	K01953	C00152	6.3.5.4	high	+	-	-	-	+	+	-	+	Weiss-adapted
COG0367	K01953	C00013	6.3.5.4	high	+	-	-	-	+	+	-	+	Weiss-adapted
COG0367	K01953	C00014	6.3.5.4	high	+	-	-	-	+	+	-	+	Weiss-adapted
COG0367	K01953	C00064	6.3.5.4	high	+	-	-	-	+	+	-	+	Weiss-adapted
COG0371	K00005	C00116	1.1.1.6	high	-	-	-	-	-	+	+	-	Weiss-adapted
COG0371	K00005	C00424	1.1.1.6	high	-	-	-	-	-	+	+	-	Weiss-adapted
COG0371	K00096	C00111	1.1.1.261	high	-	-	-	-	-	+	+	-	Weiss-adapted
COG0371	K00005	C00583	1.1.1.6	high	-	-	-	-	-	+	+	-	Weiss-adapted
COG0371	K00005	C00184	1.1.1.6	high	-	-	-	-	-	+	+	-	Weiss-adapted
COG0371	K00096	C00623	1.1.1.261	high	-	-	-	-	-	+	+	-	Weiss-adapted
COG0371	K00005	C05235	1.1.1.6	high	-	-	-	-	-	+	+	-	Weiss-adapted
COG0371	K00005	C00546	1.1.1.6	high	-	-	-	-	-	+	+	-	Weiss-adapted
COG0372	K01647	C00001	2.3.3.1	high	-	-	+	-	+	+	-	-	Weiss-adapted
COG0373	K02492	C03741	1.2.1.70	high	-	-	+	-	-	+	+	+	Weiss-adapted
COG0379	K03517	C00111	2.5.1.72	high	-	-	-	-	+	-	-	-	Weiss-adapted
COG0379	K03517	C05840	2.5.1.72	high	-	-	-	-	+	-	-	-	Weiss-adapted
COG0379	K03517	C00001	2.5.1.72	high	-	-	-	-	+	-	-	-	Weiss-adapted
COG0379	K03517	C00009	2.5.1.72	high	-	-	-	-	+	-	-	-	Weiss-adapted
COG0380	K16055	C00001	3.1.3.12	high	+	-	-	-	-	+	-	-	Weiss-adapted
COG0380	K16055	C00009	3.1.3.12	high	+	-	-	-	-	+	-	-	Weiss-adapted
COG0381	K01791	C00001	5.1.3.14	high	+	-	-	-	-	+	-	-	Weiss-adapted
COG0381	K18429	C00001	3.2.1.184	high	+	-	-	-	-	+	-	-	Weiss-adapted
COG0382	K03179	C00156	2.5.1.39	high	-	-	+	-	+	-	+	-	Weiss-adapted
COG0382	K03179	C00013	2.5.1.39	high	-	-	+	-	+	-	+	-	Weiss-adapted
COG0382	K17105	C00013	2.5.1.42	high	-	-	+	-	+	-	+	-	Weiss-adapted
COG0383	K15524	C00258	NA	high	-	-	-	-	-	-	+	-	Weiss-adapted
COG0383	K15524	C00001	NA	high	-	-	-	-	-	-	+	-	Weiss-adapted
COG0384	K06998	C19831	5.3.3.17	high	+	-	-	-	+	+	-	-	Weiss-adapted
COG0388	K01431	C00011	3.5.1.6	high	+	-	+	-	+	+	-	-	Weiss-adapted
COG0388	K13566	C00014	3.5.1.3	high	+	-	+	-	+	+	-	-	Weiss-adapted
COG0388	K01431	C00014	3.5.1.6	high	+	-	+	-	+	+	-	-	Weiss-adapted
COG0388	K01950	C00001	6.3.5.1	high	+	-	+	-	+	+	-	-	Weiss-adapted
COG0388	K01431	C01205	3.5.1.6	high	+	-	+	-	+	+	-	-	Weiss-adapted
COG0388	K01501	C00014	3.5.5.1	high	+	-	+	-	+	+	-	-	Weiss-adapted
COG0388	K01950	C00013	6.3.5.1	high	+	-	+	-	+	+	-	-	Weiss-adapted
COG0388	K01501	C00001	3.5.5.1	high	+	-	+	-	+	+	-	-	Weiss-adapted
COG0388	K01431	C16631	3.5.1.6	high	+	-	+	-	+	+	-	-	Weiss-adapted
COG0388	K01431	C00001	3.5.1.6	high	+	-	+	-	+	+	-	-	Weiss-adapted
COG0388	K11206	C00001	3.5.1.128	high	+	-	+	-	+	+	-	-	Weiss-adapted
COG0388	K01950	C00014	6.3.5.1	high	+	-	+	-	+	+	-	-	Weiss-adapted
COG0388	K13566	C00001	3.5.1.3	high	+	-	+	-	+	+	-	-	Weiss-adapted
COG0388	K01431	C00099	3.5.1.6	high	+	-	+	-	+	+	-	-	Weiss-adapted
COG0388	K01501	C00180	3.5.5.1	high	+	-	+	-	+	+	-	-	Weiss-adapted
COG0388	K01950	C00064	6.3.5.1	high	+	-	+	-	+	+	-	-	Weiss-adapted
COG0388	K01501	C02938	3.5.5.1	high	+	-	+	-	+	+	-	-	Weiss-adapted
COG0388	K01501	C05715	3.5.5.1	high	+	-	+	-	+	+	-	-	Weiss-adapted
COG0388	K13566	C02362	3.5.1.3	high	+	-	+	-	+	+	-	-	Weiss-adapted
COG0388	K01501	C01401	3.5.5.1	high	+	-	+	-	+	+	-	-	Weiss-adapted
COG0388	K01431	C02642	3.5.1.6	high	+	-	+	-	+	+	-	-	Weiss-adapted
COG0388	K01431	C16632	3.5.1.6	high	+	-	+	-	+	+	-	-	Weiss-adapted
COG0388	K01431	C21029	3.5.1.6	high	+	-	+	-	+	+	-	-	Weiss-adapted
COG0388	K01501	C09814	3.5.5.1	high	+	-	+	-	+	+	-	-	Weiss-adapted
COG0388	K01501	C05714	3.5.5.1	high	+	-	+	-	+	+	-	-	Weiss-adapted
COG0388	K01501	C16074	3.5.5.1	high	+	-	+	-	+	+	-	-	Weiss-adapted
COG0388	K01501	C07086	3.5.5.1	high	+	-	+	-	+	+	-	-	Weiss-adapted
COG0388	K13566	C00940	3.5.1.3	high	+	-	+	-	+	+	-	-	Weiss-adapted
COG0399	K12452	C00001	1.17.1.1	high	+	-	+	-	+	+	-	-	Weiss-adapted
COG0402	K01485	C00106	3.5.4.1	high	+	-	+	-	-	+	+	+	Weiss-adapted
COG0402	K01485	C00014	3.5.4.1	high	+	-	+	-	-	+	+	+	Weiss-adapted
COG0402	K01485	C02376	3.5.4.1	high	+	-	+	-	-	+	+	+	Weiss-adapted
COG0402	K12960	C00001	3.5.4.28	high	+	-	+	-	-	+	+	+	Weiss-adapted
COG0402	K01487	C00385	3.5.4.3	high	+	-	+	-	-	+	+	+	Weiss-adapted
COG0402	K01487	C00242	3.5.4.3	high	+	-	+	-	-	+	+	+	Weiss-adapted
COG0402	K12960	C00014	3.5.4.31	high	+	-	+	-	-	+	+	+	Weiss-adapted
COG0402	K01485	C00014	3.5.4.21	high	+	-	+	-	-	+	+	+	Weiss-adapted
COG0402	K01487	C00001	3.5.4.3	high	+	-	+	-	-	+	+	+	Weiss-adapted
COG0402	K01485	C00001	3.5.4.1	high	+	-	+	-	-	+	+	+	Weiss-adapted
COG0402	K01487	C00014	3.5.4.3	high	+	-	+	-	-	+	+	+	Weiss-adapted
COG0402	K01485	C00791	3.5.4.21	high	+	-	+	-	-	+	+	+	Weiss-adapted
COG0402	K12960	C00001	3.5.4.31	high	+	-	+	-	-	+	+	+	Weiss-adapted
COG0402	K12960	C00014	3.5.4.28	high	+	-	+	-	-	+	+	+	Weiss-adapted
COG0402	K01485	C02565	3.5.4.21	high	+	-	+	-	-	+	+	+	Weiss-adapted
COG0402	K01485	C00178	3.5.4.1	high	+	-	+	-	-	+	+	+	Weiss-adapted
COG0402	K01485	C00001	3.5.4.21	high	+	-	+	-	-	+	+	+	Weiss-adapted
COG0402	K01485	C00380	3.5.4.1	high	+	-	+	-	-	+	+	+	Weiss-adapted
COG0403	K00282	C00037	1.4.4.2	high	-	-	+	-	-	-	-	-	Weiss-adapted
COG0403	K00282	C00011	1.4.4.2	high	-	-	+	-	-	-	-	-	Weiss-adapted
COG0404	K00605	C00001	2.1.2.10	high	-	-	+	-	-	+	-	-	Weiss-adapted
COG0404	K00605	C00014	2.1.2.10	high	-	-	+	-	-	+	-	-	Weiss-adapted
COG0405	K00681	C00001	2.3.2.2	high	+	-	-	-	-	+	-	-	Weiss-adapted
COG0405	K00681	C00245	2.3.2.2	high	+	-	-	-	-	+	-	-	Weiss-adapted
COG0405	K00681	C00001	3.4.19.13	high	+	-	-	-	-	+	-	-	Weiss-adapted
COG0405	K00681	C02512	2.3.2.2	high	+	-	-	-	-	+	-	-	Weiss-adapted
COG0405	K00681	C05670	2.3.2.2	high	+	-	-	-	-	+	-	-	Weiss-adapted
COG0405	K00681	C05689	2.3.2.2	high	+	-	-	-	-	+	-	-	Weiss-adapted
COG0406	K15634	C01159	5.4.2.11	high	+	-	-	-	+	+	-	+	Weiss-adapted
COG0406	K15634	C00197	5.4.2.11	high	+	-	-	-	+	+	-	+	Weiss-adapted
COG0406	K15634	C00631	5.4.2.11	high	+	-	-	-	+	+	-	+	Weiss-adapted
COG0407	K14082	C03576	2.1.1.247	high	-	-	+	-	-	+	-	-	Weiss-adapted
COG0407	K14082	C00014	2.1.1.247	high	-	-	+	-	-	+	-	-	Weiss-adapted
COG0407	K14082	C03920	2.1.1.247	high	-	-	+	-	-	+	-	-	Weiss-adapted
COG0407	K14082	C00543	2.1.1.247	high	-	-	+	-	-	+	-	-	Weiss-adapted
COG0407	K14080	C03920	2.1.1.246	high	-	-	+	-	-	+	-	-	Weiss-adapted
COG0407	K14080	C00132	2.1.1.246	high	-	-	+	-	-	+	-	-	Weiss-adapted
COG0407	K14080	C03576	2.1.1.377	high	-	-	+	-	-	+	-	-	Weiss-adapted
COG0407	K14080	C03576	2.1.1.246	high	-	-	+	-	-	+	-	-	Weiss-adapted
COG0407	K01599	C00011	4.1.1.37	high	-	-	+	-	-	+	-	-	Weiss-adapted
COG0407	K14082	C00218	2.1.1.247	high	-	-	+	-	-	+	-	-	Weiss-adapted
COG0407	K14082	C00565	2.1.1.247	high	-	-	+	-	-	+	-	-	Weiss-adapted
COG0407	K14080	C00001	2.1.1.246	high	-	-	+	-	-	+	-	-	Weiss-adapted
COG0407	K14080	C03920	2.1.1.377	high	-	-	+	-	-	+	-	-	Weiss-adapted
COG0412	K01061	C00001	3.1.1.45	high	-	-	-	-	+	-	-	-	Weiss-adapted
COG0412	K01061	C16477	3.1.1.45	high	-	-	-	-	+	-	-	-	Weiss-adapted
COG0412	K01061	C07091	3.1.1.45	high	-	-	-	-	+	-	-	-	Weiss-adapted
COG0412	K01061	C12834	3.1.1.45	high	-	-	-	-	+	-	-	-	Weiss-adapted
COG0412	K01061	C12838	3.1.1.45	high	-	-	-	-	+	-	-	-	Weiss-adapted
COG0412	K01061	C04431	3.1.1.45	high	-	-	-	-	+	-	-	-	Weiss-adapted
COG0412	K01061	C18242	3.1.1.45	high	-	-	-	-	+	-	-	-	Weiss-adapted
COG0412	K01061	C04706	3.1.1.45	high	-	-	-	-	+	-	-	-	Weiss-adapted
COG0412	K01061	C18309	3.1.1.45	high	-	-	-	-	+	-	-	-	Weiss-adapted
COG0412	K01061	C16476	3.1.1.45	high	-	-	-	-	+	-	-	-	Weiss-adapted
COG0412	K01061	C07090	3.1.1.45	high	-	-	-	-	+	-	-	-	Weiss-adapted
COG0412	K01061	C18304	3.1.1.45	high	-	-	-	-	+	-	-	-	Weiss-adapted
COG0413	K00606	C00966	2.1.2.11	high	-	-	+	-	+	+	-	-	Weiss-adapted
COG0413	K00606	C00141	2.1.2.11	high	-	-	+	-	+	+	-	-	Weiss-adapted
COG0413	K00606	C00001	2.1.2.11	high	-	-	+	-	+	+	-	-	Weiss-adapted
COG0413	K00606	C00067	2.1.2.11	high	-	-	+	-	+	+	-	-	Weiss-adapted
COG0418	K01465	C00001	3.5.2.3	high	+	-	-	-	+	+	-	+	Weiss-adapted
COG0421	K00797	C01672	2.5.1.16	high	+	-	+	-	-	+	+	+	Weiss-adapted
COG0421	K00797	C16565	2.5.1.16	high	+	-	+	-	-	+	+	+	Weiss-adapted
COG0421	K00797	C00315	2.5.1.16	high	+	-	+	-	-	+	+	+	Weiss-adapted
COG0421	K00797	C00134	2.5.1.16	high	+	-	+	-	-	+	+	+	Weiss-adapted
COG0422	K03147	C04556	4.1.99.17	high	-	-	+	-	+	-	-	-	Weiss-adapted
COG0422	K03147	C00237	4.1.99.17	high	-	-	+	-	+	-	-	-	Weiss-adapted
COG0422	K03147	C00058	4.1.99.17	high	-	-	+	-	+	-	-	-	Weiss-adapted
COG0422	K03147	C00073	4.1.99.17	high	-	-	+	-	+	-	-	-	Weiss-adapted
COG0423	K01880	C00037	6.1.1.14	high	+	-	-	-	+	+	+	+	Weiss-adapted
COG0423	K01880	C00013	6.1.1.14	high	+	-	-	-	+	+	+	+	Weiss-adapted
COG0424	K06287	C00013	NA	high	+	-	+	-	-	+	-	-	Weiss-adapted
COG0424	K06287	C00001	NA	high	+	-	+	-	-	+	-	-	Weiss-adapted
COG0427	K18118	C00033	2.8.3.18	high	+	-	-	-	-	-	-	-	Weiss-adapted
COG0427	K18118	C00042	2.8.3.18	high	+	-	-	-	-	-	-	-	Weiss-adapted
COG0436	K00812	C00957	2.6.1.1	high	+	-	+	-	+	+	-	-	Weiss-adapted
COG0436	K00812	C00097	2.6.1.1	high	+	-	+	-	+	+	-	-	Weiss-adapted
COG0436	K00812	C00506	2.6.1.1	high	+	-	+	-	+	+	-	-	Weiss-adapted
COG0436	K14260	C00041	2.6.1.66	high	+	-	+	-	+	+	-	-	Weiss-adapted
COG0436	K00812	C00606	2.6.1.1	high	+	-	+	-	+	+	-	-	Weiss-adapted
COG0436	K00812	C00079	2.6.1.1	high	+	-	+	-	+	+	-	-	Weiss-adapted
COG0436	K10206	C00001	2.6.1.83	high	+	-	+	-	+	+	-	-	Weiss-adapted
COG0436	K14260	C00022	2.6.1.2	high	+	-	+	-	+	+	-	-	Weiss-adapted
COG0436	K00812	C00166	2.6.1.1	high	+	-	+	-	+	+	-	-	Weiss-adapted
COG0436	K14260	C00022	2.6.1.66	high	+	-	+	-	+	+	-	-	Weiss-adapted
COG0436	K14260	C00183	2.6.1.66	high	+	-	+	-	+	+	-	-	Weiss-adapted
COG0436	K00812	C05528	2.6.1.1	high	+	-	+	-	+	+	-	-	Weiss-adapted
COG0436	K14260	C00141	2.6.1.66	high	+	-	+	-	+	+	-	-	Weiss-adapted
COG0436	K00812	C05527	2.6.1.1	high	+	-	+	-	+	+	-	-	Weiss-adapted
COG0436	K14260	C00041	2.6.1.2	high	+	-	+	-	+	+	-	-	Weiss-adapted
COG0437	K21308	C00059	NA	high	-	-	+	-	+	-	+	-	Weiss-adapted
COG0437	K21308	C00094	NA	high	-	-	+	-	+	-	+	-	Weiss-adapted
COG0437	K00124	C00011	NA	high	-	-	+	-	+	-	+	-	Weiss-adapted
COG0437	K08358	C00320	NA	high	-	-	+	-	+	-	+	-	Weiss-adapted
COG0437	K08358	C02084	NA	high	-	-	+	-	+	-	+	-	Weiss-adapted
COG0437	K07307	C00001	NA	high	-	-	+	-	+	-	+	-	Weiss-adapted
COG0437	K00124	C00058	NA	high	-	-	+	-	+	-	+	-	Weiss-adapted
COG0437	K21308	C00001	NA	high	-	-	+	-	+	-	+	-	Weiss-adapted
COG0437	K07307	C00580	NA	high	-	-	+	-	+	-	+	-	Weiss-adapted
COG0437	K07307	C11143	NA	high	-	-	+	-	+	-	+	-	Weiss-adapted
COG0439	K01959	C00009	6.4.1.1	high	+	-	+	-	+	+	-	-	Weiss-adapted
COG0439	K01959	C00288	6.4.1.1	high	+	-	+	-	+	+	-	-	Weiss-adapted
COG0439	K01959	C00022	6.4.1.1	high	+	-	+	-	+	+	-	-	Weiss-adapted
COG0440	K01653	C00022	2.2.1.6	high	+	-	+	-	+	+	-	-	Weiss-adapted
COG0440	K01653	C00109	2.2.1.6	high	+	-	+	-	+	+	-	-	Weiss-adapted
COG0440	K01653	C00900	2.2.1.6	high	+	-	+	-	+	+	-	-	Weiss-adapted
COG0440	K01653	C06006	2.2.1.6	high	+	-	+	-	+	+	-	-	Weiss-adapted
COG0440	K01653	C06010	2.2.1.6	high	+	-	+	-	+	+	-	-	Weiss-adapted
COG0440	K01653	C00011	2.2.1.6	high	+	-	+	-	+	+	-	-	Weiss-adapted
COG0441	K01868	C00188	6.1.1.3	high	+	+	+	+	-	+	-	+	Weiss-adapted
COG0441	K01868	C00013	6.1.1.3	high	+	+	+	+	-	+	-	+	Weiss-adapted
COG0442	K01881	C00013	6.1.1.15	high	+	+	+	-	+	+	+	+	Weiss-adapted
COG0442	K01881	C00148	6.1.1.15	high	+	+	+	-	+	+	+	+	Weiss-adapted
COG0446	K17218	C19692	1.8.5.4	high	+	-	+	-	+	+	-	+	Weiss-adapted
COG0446	K17218	C00283	1.8.5.4	high	+	-	+	-	+	+	-	+	Weiss-adapted
COG0447	K01661	C00001	4.1.3.36	high	-	-	-	-	-	+	-	-	Weiss-adapted
COG0449	K00820	C00064	2.6.1.16	high	+	-	+	+	+	+	-	-	Weiss-adapted
COG0451	K06118	C00001	3.13.1.1	high	+	-	+	-	-	+	-	+	Weiss-adapted
COG0451	K08678	C00011	4.1.1.35	high	+	-	+	-	-	+	-	+	Weiss-adapted
COG0451	K06118	C00094	3.13.1.1	high	+	-	+	-	-	+	-	+	Weiss-adapted
COG0451	K01709	C00001	4.2.1.45	high	+	-	+	-	-	+	-	+	Weiss-adapted
COG0452	K13038	C00097	6.3.2.5	high	+	-	+	-	+	+	+	-	Weiss-adapted
COG0452	K13038	C00011	4.1.1.36	high	+	-	+	-	+	+	+	-	Weiss-adapted
COG0452	K13038	C00013	6.3.2.5	high	+	-	+	-	+	+	+	-	Weiss-adapted
COG0454	K06718	C03283	2.3.1.178	high	+	-	+	-	+	+	+	-	Weiss-adapted
COG0458	K01955	C00169	6.3.5.5	high	+	-	+	-	+	-	-	-	Weiss-adapted
COG0458	K01955	C00288	6.3.5.5	high	+	-	+	-	+	-	-	-	Weiss-adapted
COG0458	K01955	C00014	6.3.5.5	high	+	-	+	-	+	-	-	-	Weiss-adapted
COG0458	K01955	C00001	6.3.5.5	high	+	-	+	-	+	-	-	-	Weiss-adapted
COG0458	K01955	C20969	6.3.5.5	high	+	-	+	-	+	-	-	-	Weiss-adapted
COG0458	K01955	C01563	6.3.5.5	high	+	-	+	-	+	-	-	-	Weiss-adapted
COG0458	K01955	C00064	6.3.5.5	high	+	-	+	-	+	-	-	-	Weiss-adapted
COG0458	K01955	C00009	6.3.5.5	high	+	-	+	-	+	-	-	-	Weiss-adapted
COG0460	K12524	C00441	1.1.1.3	high	+	-	+	-	+	-	-	-	Weiss-adapted
COG0460	K12524	C00263	1.1.1.3	high	+	-	+	-	+	-	-	-	Weiss-adapted
COG0460	K00003	C00441	1.1.1.3	high	+	-	+	-	+	-	-	-	Weiss-adapted
COG0460	K00003	C00263	1.1.1.3	high	+	-	+	-	+	-	-	-	Weiss-adapted
COG0461	K00762	C07649	2.4.2.10	high	+	-	+	-	+	+	+	-	Weiss-adapted
COG0461	K00762	C00013	2.4.2.10	high	+	-	+	-	+	+	+	-	Weiss-adapted
COG0461	K00762	C00295	2.4.2.10	high	+	-	+	-	+	+	+	-	Weiss-adapted
COG0469	K00873	C00074	2.7.1.40	high	+	-	+	+	-	+	-	-	Weiss-adapted
COG0469	K00873	C00022	2.7.1.40	high	+	-	+	+	-	+	-	-	Weiss-adapted
COG0473	K00052	C00011	1.1.1.85	high	-	-	+	-	+	+	-	-	Weiss-adapted
COG0473	K00052	C00109	1.1.1.85	high	-	-	+	-	+	+	-	-	Weiss-adapted
COG0473	K07246	C00011	1.1.1.83	high	-	-	+	-	+	+	-	-	Weiss-adapted
COG0473	K00052	C00233	1.1.1.85	high	-	-	+	-	+	+	-	-	Weiss-adapted
COG0473	K07246	C00022	1.1.1.83	high	-	-	+	-	+	+	-	-	Weiss-adapted
COG0473	K00030	C00011	1.1.1.41	high	-	-	+	-	+	+	-	-	Weiss-adapted
COG0473	K07246	C00258	4.1.1.73	high	-	-	+	-	+	+	-	-	Weiss-adapted
COG0473	K07246	C00011	4.1.1.73	high	-	-	+	-	+	+	-	-	Weiss-adapted
COG0476	K21029	C00013	2.7.7.80	high	-	-	+	-	+	+	-	+	Weiss-adapted
COG0476	K21147	C00013	2.7.7.80	high	-	-	+	-	+	+	-	+	Weiss-adapted
COG0479	K00240	C00042	1.3.5.1	high	+	-	+	-	+	-	-	-	Weiss-adapted
COG0479	K18210	C03576	1.3.4.1	high	+	-	+	-	+	-	-	-	Weiss-adapted
COG0479	K00240	C00122	1.3.5.1	high	+	-	+	-	+	-	-	-	Weiss-adapted
COG0479	K18210	C00042	1.3.4.1	high	+	-	+	-	+	-	-	-	Weiss-adapted
COG0479	K18210	C00122	1.3.4.1	high	+	-	+	-	+	-	-	-	Weiss-adapted
COG0482	K00566	C00013	2.8.1.13	high	-	-	+	-	-	-	-	-	Weiss-adapted
COG0483	K01092	C00009	3.1.3.25	high	+	-	+	-	+	+	-	-	Weiss-adapted
COG0483	K01092	C00001	3.1.3.25	high	+	-	+	-	+	+	-	-	Weiss-adapted
COG0491	K01069	C00256	3.1.2.6	high	+	-	+	-	+	+	+	+	Weiss-adapted
COG0491	K13075	C00001	3.1.1.81	high	+	-	+	-	+	+	+	+	Weiss-adapted
COG0491	K01069	C00001	3.1.2.6	high	+	-	+	-	+	+	+	+	Weiss-adapted
COG0491	K05555	C00001	NA	high	+	-	+	-	+	+	+	+	Weiss-adapted
COG0492	K00384	C05684	1.8.1.9	high	+	+	+	-	-	+	+	+	Weiss-adapted
COG0492	K00384	C01528	1.8.1.9	high	+	+	+	-	-	+	+	+	Weiss-adapted
COG0492	K00384	C18902	1.8.1.9	high	+	+	+	-	-	+	+	+	Weiss-adapted
COG0492	K00384	C00001	1.8.1.9	high	+	+	+	-	-	+	+	+	Weiss-adapted
COG0492	K00384	C00097	1.8.1.9	high	+	+	+	-	-	+	+	+	Weiss-adapted
COG0492	K00384	C05703	1.8.1.9	high	+	+	+	-	-	+	+	+	Weiss-adapted
COG0493	K00266	C00001	1.4.1.13	high	+	-	+	-	+	+	-	+	Weiss-adapted
COG0493	K00266	C00014	1.4.1.13	high	+	-	+	-	+	+	-	+	Weiss-adapted
COG0493	K00266	C00064	1.4.1.13	high	+	-	+	-	+	+	-	+	Weiss-adapted
COG0494	K01515	C00001	3.6.1.13	high	+	-	+	+	+	+	+	-	Weiss-adapted
COG0495	K01869	C00123	6.1.1.4	high	+	+	+	-	-	+	-	+	Weiss-adapted
COG0495	K01869	C00013	6.1.1.4	high	+	+	+	-	-	+	-	+	Weiss-adapted
COG0496	K03787	C00001	3.1.3.5	high	-	-	+	-	-	-	-	-	Weiss-adapted
COG0496	K03787	C00009	3.1.3.5	high	-	-	+	-	-	-	-	-	Weiss-adapted
COG0496	K03787	C00009	3.1.3.6	high	-	-	+	-	-	-	-	-	Weiss-adapted
COG0496	K03787	C00001	3.1.3.6	high	-	-	+	-	-	-	-	-	Weiss-adapted
COG0498	K01733	C00009	4.2.3.1	high	+	-	+	-	+	+	-	-	Weiss-adapted
COG0498	K01733	C00188	4.2.3.1	high	+	-	+	-	+	+	-	-	Weiss-adapted
COG0498	K01733	C01102	4.2.3.1	high	+	-	+	-	+	+	-	-	Weiss-adapted
COG0498	K01733	C00001	4.2.3.1	high	+	-	+	-	+	+	-	-	Weiss-adapted
COG0499	K01251	C00001	3.13.2.1	high	-	-	+	-	-	+	-	+	Weiss-adapted
COG0499	K01251	C00155	3.13.2.1	high	-	-	+	-	-	+	-	+	Weiss-adapted
COG0502	K01012	C01909	2.8.1.6	high	-	-	+	-	+	+	-	-	Weiss-adapted
COG0502	K01012	C00073	2.8.1.6	high	-	-	+	-	+	+	-	-	Weiss-adapted
COG0502	K01012	C00120	2.8.1.6	high	-	-	+	-	+	+	-	-	Weiss-adapted
COG0503	K00759	C00013	2.4.2.7	high	+	-	+	-	-	+	+	-	Weiss-adapted
COG0503	K00759	C00147	2.4.2.7	high	+	-	+	-	-	+	+	-	Weiss-adapted
COG0503	K00759	C04051	2.4.2.7	high	+	-	+	-	-	+	+	-	Weiss-adapted
COG0504	K01937	C00014	6.3.4.2	high	+	-	+	-	+	+	-	+	Weiss-adapted
COG0504	K01937	C00001	6.3.4.2	high	+	-	+	-	+	+	-	+	Weiss-adapted
COG0504	K01937	C00009	6.3.4.2	high	+	-	+	-	+	+	-	+	Weiss-adapted
COG0504	K01937	C00064	6.3.4.2	high	+	-	+	-	+	+	-	+	Weiss-adapted
COG0505	K01956	C00169	6.3.5.5	high	+	-	+	-	+	+	-	+	Weiss-adapted
COG0505	K01956	C20969	6.3.5.5	high	+	-	+	-	+	+	-	+	Weiss-adapted
COG0505	K01956	C00001	6.3.5.5	high	+	-	+	-	+	+	-	+	Weiss-adapted
COG0505	K01956	C00288	6.3.5.5	high	+	-	+	-	+	+	-	+	Weiss-adapted
COG0505	K01956	C00064	6.3.5.5	high	+	-	+	-	+	+	-	+	Weiss-adapted
COG0505	K01956	C01563	6.3.5.5	high	+	-	+	-	+	+	-	+	Weiss-adapted
COG0505	K01956	C00014	6.3.5.5	high	+	-	+	-	+	+	-	+	Weiss-adapted
COG0505	K01956	C00009	6.3.5.5	high	+	-	+	-	+	+	-	+	Weiss-adapted
COG0506	K00318	C00148	1.5.5.2	high	-	-	-	-	-	+	-	-	Weiss-adapted
COG0506	K00318	C03912	1.5.5.2	high	-	-	-	-	-	+	-	-	Weiss-adapted
COG0509	K02437	C00037	NA	high	-	-	+	-	-	+	-	-	Weiss-adapted
COG0509	K02437	C00014	NA	high	-	-	+	-	-	+	-	-	Weiss-adapted
COG0509	K02437	C00011	NA	high	-	-	+	-	-	+	-	-	Weiss-adapted
COG0511	K01960	C00022	6.4.1.1	high	-	-	+	-	+	+	-	-	Weiss-adapted
COG0511	K01960	C00288	6.4.1.1	high	-	-	+	-	+	+	-	-	Weiss-adapted
COG0511	K01960	C00009	6.4.1.1	high	-	-	+	-	+	+	-	-	Weiss-adapted
COG0511	K02160	C00288	NA	high	-	-	+	-	+	+	-	-	Weiss-adapted
COG0511	K23351	C00011	NA	high	-	-	+	-	+	+	-	-	Weiss-adapted
COG0511	K02160	C00009	NA	high	-	-	+	-	+	+	-	-	Weiss-adapted
COG0512	K01658	C00108	4.1.3.27	high	+	-	+	-	+	-	-	-	Weiss-adapted
COG0512	K01658	C00001	4.1.3.27	high	+	-	+	-	+	-	-	-	Weiss-adapted
COG0512	K01658	C00014	4.1.3.27	high	+	-	+	-	+	-	-	-	Weiss-adapted
COG0512	K01658	C00064	4.1.3.27	high	+	-	+	-	+	-	-	-	Weiss-adapted
COG0512	K01658	C00022	4.1.3.27	high	+	-	+	-	+	-	-	-	Weiss-adapted
COG0516	K00088	C00001	1.1.1.205	high	+	-	+	-	+	+	-	-	Weiss-adapted
COG0517	K01697	C00065	4.2.1.22	high	+	-	+	-	+	+	+	-	Weiss-adapted
COG0517	K01697	C00001	4.2.1.22	high	+	-	+	-	+	+	+	-	Weiss-adapted
COG0517	K01697	C00283	4.2.1.22	high	+	-	+	-	+	+	+	-	Weiss-adapted
COG0517	K00088	C00001	1.1.1.205	high	+	-	+	-	+	+	+	-	Weiss-adapted
COG0517	K01697	C00097	4.2.1.22	high	+	-	+	-	+	+	+	-	Weiss-adapted
COG0517	K01697	C00155	4.2.1.22	high	+	-	+	-	+	+	+	-	Weiss-adapted
COG0517	K01697	C05698	4.2.1.22	high	+	-	+	-	+	+	+	-	Weiss-adapted
COG0518	K01951	C00001	6.3.5.2	high	+	-	+	+	+	+	-	+	Weiss-adapted
COG0518	K01951	C00014	6.3.5.2	high	+	-	+	+	+	+	-	+	Weiss-adapted
COG0518	K01951	C00064	6.3.5.2	high	+	-	+	+	+	+	-	+	Weiss-adapted
COG0518	K01951	C00013	6.3.5.2	high	+	-	+	+	+	+	-	+	Weiss-adapted
COG0519	K01951	C00001	6.3.5.2	high	+	-	+	+	+	+	-	+	Weiss-adapted
COG0519	K01951	C00064	6.3.5.2	high	+	-	+	+	+	+	-	+	Weiss-adapted
COG0519	K01951	C00013	6.3.5.2	high	+	-	+	+	+	+	-	+	Weiss-adapted
COG0519	K01951	C00014	6.3.5.2	high	+	-	+	+	+	+	-	+	Weiss-adapted
COG0520	K11717	C00097	2.8.1.7	high	-	-	+	-	-	+	-	-	Weiss-adapted
COG0520	K11717	C01528	4.4.1.16	high	-	-	+	-	-	+	-	-	Weiss-adapted
COG0520	K11717	C00041	2.8.1.7	high	-	-	+	-	-	+	-	-	Weiss-adapted
COG0520	K11717	C05688	4.4.1.16	high	-	-	+	-	-	+	-	-	Weiss-adapted
COG0520	K11717	C00041	4.4.1.16	high	-	-	+	-	-	+	-	-	Weiss-adapted
COG0521	K03638	C00013	2.7.7.75	high	-	-	-	-	-	+	-	-	Weiss-adapted
COG0524	K00852	C00673	2.7.1.15	high	-	-	-	-	-	+	-	-	Weiss-adapted
COG0525	K01873	C00013	6.1.1.9	high	+	+	+	-	-	+	-	+	Weiss-adapted
COG0525	K01873	C00183	6.1.1.9	high	+	+	+	-	-	+	-	+	Weiss-adapted
COG0527	K12524	C00263	1.1.1.3	high	+	-	+	-	+	-	+	-	Weiss-adapted
COG0527	K12524	C00441	1.1.1.3	high	+	-	+	-	+	-	+	-	Weiss-adapted
COG0535	K22227	C00011	1.3.98.6	high	+	-	-	-	-	-	-	-	Weiss-adapted
COG0535	K22227	C00073	1.3.98.6	high	+	-	-	-	-	-	-	-	Weiss-adapted
COG0537	K19710	C00009	2.7.7.53	high	+	-	+	+	-	+	-	-	Weiss-adapted
COG0537	K19710	C00059	2.7.7.53	high	+	-	+	+	-	+	-	-	Weiss-adapted
COG0538	K00031	C00011	1.1.1.42	high	+	-	+	-	-	+	-	-	Weiss-adapted
COG0540	K00609	C00009	2.1.3.2	high	+	-	+	-	+	+	-	-	Weiss-adapted
COG0540	K00609	C00169	2.1.3.2	high	+	-	+	-	+	+	-	-	Weiss-adapted
COG0543	K00523	C00001	1.17.1.1	high	+	-	+	-	-	+	-	-	Weiss-adapted
COG0543	K02823	C00295	NA	high	+	-	+	-	-	+	-	-	Weiss-adapted
COG0546	K01091	C00009	3.1.3.18	high	+	-	+	-	+	+	-	+	Weiss-adapted
COG0546	K01091	C00988	3.1.3.18	high	+	-	+	-	+	+	-	+	Weiss-adapted
COG0546	K01091	C00001	3.1.3.18	high	+	-	+	-	+	+	-	+	Weiss-adapted
COG0546	K22292	C00009	3.1.3.105	high	+	-	+	-	+	+	-	+	Weiss-adapted
COG0546	K01091	C00160	3.1.3.18	high	+	-	+	-	+	+	-	+	Weiss-adapted
COG0546	K22292	C00001	3.1.3.105	high	+	-	+	-	+	+	-	+	Weiss-adapted
COG0547	K00766	C00013	2.4.2.18	high	+	-	+	-	+	-	-	-	Weiss-adapted
COG0547	K00766	C00108	2.4.2.18	high	+	-	+	-	+	-	-	-	Weiss-adapted
COG0549	K00926	C01563	2.7.2.2	high	+	-	-	-	-	+	-	-	Weiss-adapted
COG0549	K00926	C00001	2.7.2.2	high	+	-	-	-	-	+	-	-	Weiss-adapted
COG0549	K00926	C00288	2.7.2.2	high	+	-	-	-	-	+	-	-	Weiss-adapted
COG0549	K00926	C00014	2.7.2.2	high	+	-	-	-	-	+	-	-	Weiss-adapted
COG0549	K00926	C00169	2.7.2.2	high	+	-	-	-	-	+	-	-	Weiss-adapted
COG0554	K00864	C00116	2.7.1.30	high	-	-	+	-	-	+	-	+	Weiss-adapted
COG0554	K00864	C00093	2.7.1.30	high	-	-	+	-	-	+	-	+	Weiss-adapted
COG0558	K23992	C00013	2.7.7.74	high	-	-	+	-	+	-	+	-	Weiss-adapted
COG0558	K00995	C00093	2.7.8.5	high	-	-	+	-	+	-	+	-	Weiss-adapted
COG0560	K02203	C00263	2.7.1.39	high	+	-	-	-	+	+	-	+	Weiss-adapted
COG0560	K02203	C01102	2.7.1.39	high	+	-	-	-	+	+	-	+	Weiss-adapted
COG0560	K01079	C01005	3.1.3.3	high	+	-	-	-	+	+	-	+	Weiss-adapted
COG0560	K01079	C00001	3.1.3.3	high	+	-	-	-	+	+	-	+	Weiss-adapted
COG0560	K01079	C02532	3.1.3.3	high	+	-	-	-	+	+	-	+	Weiss-adapted
COG0560	K01079	C00065	3.1.3.3	high	+	-	-	-	+	+	-	+	Weiss-adapted
COG0560	K02203	C00001	3.1.3.3	high	+	-	-	-	+	+	-	+	Weiss-adapted
COG0560	K02203	C00065	3.1.3.3	high	+	-	-	-	+	+	-	+	Weiss-adapted
COG0560	K02203	C00740	3.1.3.3	high	+	-	-	-	+	+	-	+	Weiss-adapted
COG0560	K01079	C00009	3.1.3.3	high	+	-	-	-	+	+	-	+	Weiss-adapted
COG0560	K02203	C01005	3.1.3.3	high	+	-	-	-	+	+	-	+	Weiss-adapted
COG0560	K02203	C02532	3.1.3.3	high	+	-	-	-	+	+	-	+	Weiss-adapted
COG0560	K02203	C00009	3.1.3.3	high	+	-	-	-	+	+	-	+	Weiss-adapted
COG0560	K01079	C00740	3.1.3.3	high	+	-	-	-	+	+	-	+	Weiss-adapted
COG0561	K22223	C00001	3.1.3.18	high	+	-	+	-	+	+	-	+	Weiss-adapted
COG0561	K22223	C00160	3.1.3.18	high	+	-	+	-	+	+	-	+	Weiss-adapted
COG0561	K22223	C00009	3.1.3.18	high	+	-	+	-	+	+	-	+	Weiss-adapted
COG0561	K22223	C00988	3.1.3.18	high	+	-	+	-	+	+	-	+	Weiss-adapted
COG0574	K01007	C00001	2.7.9.2	high	+	-	+	-	+	+	-	-	Weiss-adapted
COG0574	K01007	C00009	2.7.9.2	high	+	-	+	-	+	+	-	-	Weiss-adapted
COG0574	K22424	C00009	2.7.3.13	high	+	-	+	-	+	+	-	-	Weiss-adapted
COG0574	K01007	C00022	2.7.9.2	high	+	-	+	-	+	+	-	-	Weiss-adapted
COG0574	K01006	C00074	2.7.9.1	high	+	-	+	-	+	+	-	-	Weiss-adapted
COG0574	K01007	C00074	2.7.9.2	high	+	-	+	-	+	+	-	-	Weiss-adapted
COG0574	K22579	C00001	2.7.9.6	high	+	-	+	-	+	+	-	-	Weiss-adapted
COG0574	K01006	C00009	2.7.9.1	high	+	-	+	-	+	+	-	-	Weiss-adapted
COG0574	K22424	C00064	2.7.3.13	high	+	-	+	-	+	+	-	-	Weiss-adapted
COG0574	K01006	C00013	2.7.9.1	high	+	-	+	-	+	+	-	-	Weiss-adapted
COG0574	K22579	C00009	2.7.9.6	high	+	-	+	-	+	+	-	-	Weiss-adapted
COG0574	K22424	C00001	2.7.3.13	high	+	-	+	-	+	+	-	-	Weiss-adapted
COG0574	K22424	C21785	2.7.3.13	high	+	-	+	-	+	+	-	-	Weiss-adapted
COG0574	K01006	C00022	2.7.9.1	high	+	-	+	-	+	+	-	-	Weiss-adapted
COG0584	K01126	C00189	3.1.4.46	high	-	-	+	-	-	+	-	-	Weiss-adapted
COG0584	K01126	C00093	3.1.4.46	high	-	-	+	-	-	+	-	-	Weiss-adapted
COG0584	K01126	C00001	3.1.4.46	high	-	-	+	-	-	+	-	-	Weiss-adapted
COG0584	K01126	C00114	3.1.4.46	high	-	-	+	-	-	+	-	-	Weiss-adapted
COG0588	K01834	C01159	5.4.2.11	high	+	-	-	-	+	-	-	-	Weiss-adapted
COG0588	K01834	C00631	5.4.2.11	high	+	-	-	-	+	-	-	-	Weiss-adapted
COG0588	K01834	C00197	5.4.2.11	high	+	-	-	-	+	-	-	-	Weiss-adapted
COG0590	K03365	C00178	3.5.4.1	high	+	-	+	-	+	-	-	-	Weiss-adapted
COG0590	K03365	C02565	3.5.4.21	high	+	-	+	-	+	-	-	-	Weiss-adapted
COG0590	K03365	C00001	3.5.4.1	high	+	-	+	-	+	-	-	-	Weiss-adapted
COG0590	K03365	C00380	3.5.4.1	high	+	-	+	-	+	-	-	-	Weiss-adapted
COG0590	K03365	C00014	3.5.4.1	high	+	-	+	-	+	-	-	-	Weiss-adapted
COG0590	K03365	C00791	3.5.4.21	high	+	-	+	-	+	-	-	-	Weiss-adapted
COG0590	K03365	C00001	3.5.4.21	high	+	-	+	-	+	-	-	-	Weiss-adapted
COG0590	K03365	C00014	3.5.4.21	high	+	-	+	-	+	-	-	-	Weiss-adapted
COG0590	K03365	C02376	3.5.4.1	high	+	-	+	-	+	-	-	-	Weiss-adapted
COG0590	K03365	C00106	3.5.4.1	high	+	-	+	-	+	-	-	-	Weiss-adapted
COG0596	K05714	C00001	3.7.1.14	high	+	-	+	-	+	+	+	-	Weiss-adapted
COG0596	K01561	C00160	3.8.1.3	high	+	-	+	-	+	+	+	-	Weiss-adapted
COG0596	K01563	C01327	3.8.1.5	high	+	-	+	-	+	+	+	-	Weiss-adapted
COG0596	K01563	C00001	3.8.1.5	high	+	-	+	-	+	+	+	-	Weiss-adapted
COG0596	K05714	C00596	3.7.1.14	high	+	-	+	-	+	+	+	-	Weiss-adapted
COG0596	K01259	C00148	3.4.11.5	high	+	-	+	-	+	+	+	-	Weiss-adapted
COG0596	K01055	C03586	3.1.1.24	high	+	-	+	-	+	+	+	-	Weiss-adapted
COG0596	K01561	C00001	3.8.1.3	high	+	-	+	-	+	+	+	-	Weiss-adapted
COG0596	K01563	C06609	3.8.1.5	high	+	-	+	-	+	+	+	-	Weiss-adapted
COG0596	K01563	C06598	3.8.1.5	high	+	-	+	-	+	+	+	-	Weiss-adapted
COG0596	K01563	C06611	3.8.1.5	high	+	-	+	-	+	+	+	-	Weiss-adapted
COG0596	K01563	C06599	3.8.1.5	high	+	-	+	-	+	+	+	-	Weiss-adapted
COG0596	K01259	C00001	3.4.11.5	high	+	-	+	-	+	+	+	-	Weiss-adapted
COG0596	K01563	C16181	3.8.1.5	high	+	-	+	-	+	+	+	-	Weiss-adapted
COG0596	K05714	C00122	3.7.1.14	high	+	-	+	-	+	+	+	-	Weiss-adapted
COG0596	K01563	C06753	3.8.1.5	high	+	-	+	-	+	+	+	-	Weiss-adapted
COG0596	K01563	C06597	3.8.1.5	high	+	-	+	-	+	+	+	-	Weiss-adapted
COG0596	K01563	C16182	3.8.1.5	high	+	-	+	-	+	+	+	-	Weiss-adapted
COG0596	K01055	C00001	3.1.1.24	high	+	-	+	-	+	+	+	-	Weiss-adapted
COG0596	K01563	C02661	3.8.1.5	high	+	-	+	-	+	+	+	-	Weiss-adapted
COG0596	K01563	C06612	3.8.1.5	high	+	-	+	-	+	+	+	-	Weiss-adapted
COG0596	K05714	C00042	3.7.1.14	high	+	-	+	-	+	+	+	-	Weiss-adapted
COG0596	K01563	C06610	3.8.1.5	high	+	-	+	-	+	+	+	-	Weiss-adapted
COG0596	K01563	C00067	3.8.1.5	high	+	-	+	-	+	+	+	-	Weiss-adapted
COG0596	K01563	C06752	3.8.1.5	high	+	-	+	-	+	+	+	-	Weiss-adapted
COG0596	K01561	C06755	3.8.1.3	high	+	-	+	-	+	+	+	-	Weiss-adapted
COG0596	K01563	C06988	3.8.1.5	high	+	-	+	-	+	+	+	-	Weiss-adapted
COG0596	K01561	C06108	3.8.1.3	high	+	-	+	-	+	+	+	-	Weiss-adapted
COG0596	K01561	C01327	3.8.1.3	high	+	-	+	-	+	+	+	-	Weiss-adapted
COG0596	K01561	C01812	3.8.1.3	high	+	-	+	-	+	+	+	-	Weiss-adapted
COG0602	K04068	C00073	1.97.1.4	high	-	-	-	-	+	-	-	-	Weiss-adapted
COG0602	K10026	C00014	4.3.99.3	high	-	-	-	-	+	-	-	-	Weiss-adapted
COG0603	K06920	C00009	6.3.4.20	high	-	+	+	-	-	+	-	+	Weiss-adapted
COG0603	K06920	C00014	6.3.4.20	high	-	+	+	-	-	+	-	+	Weiss-adapted
COG0603	K06920	C00001	6.3.4.20	high	-	+	+	-	-	+	-	+	Weiss-adapted
COG0603	K06920	C15996	6.3.4.20	high	-	+	+	-	-	+	-	+	Weiss-adapted
COG0604	K00001	C16586	1.1.1.1	high	+	-	-	-	+	+	-	+	Weiss-adapted
COG0604	K00001	C07645	1.1.1.1	high	+	-	-	-	+	+	-	+	Weiss-adapted
COG0604	K00001	C16310	1.1.1.1	high	+	-	-	-	+	+	-	+	Weiss-adapted
COG0604	K00001	C14089	1.1.1.1	high	+	-	-	-	+	+	-	+	Weiss-adapted
COG0604	K00001	C08492	1.1.1.1	high	+	-	-	-	+	+	-	+	Weiss-adapted
COG0604	K00001	C00576	1.1.1.1	high	+	-	-	-	+	+	-	+	Weiss-adapted
COG0604	K00001	C07490	1.1.1.1	high	+	-	-	-	+	+	-	+	Weiss-adapted
COG0604	K00001	C06899	1.1.1.1	high	+	-	-	-	+	+	-	+	Weiss-adapted
COG0604	K00001	C00084	1.1.1.1	high	+	-	-	-	+	+	-	+	Weiss-adapted
COG0604	K00001	C16348	1.1.1.1	high	+	-	-	-	+	+	-	+	Weiss-adapted
COG0604	K00001	C00756	1.1.1.1	high	+	-	-	-	+	+	-	+	Weiss-adapted
COG0604	K00001	C06613	1.1.1.1	high	+	-	-	-	+	+	-	+	Weiss-adapted
COG0604	K00001	C02909	1.1.1.1	high	+	-	-	-	+	+	-	+	Weiss-adapted
COG0604	K00001	C00469	1.1.1.1	high	+	-	-	-	+	+	-	+	Weiss-adapted
COG0604	K00001	C16587	1.1.1.1	high	+	-	-	-	+	+	-	+	Weiss-adapted
COG0604	K00001	C06612	1.1.1.1	high	+	-	-	-	+	+	-	+	Weiss-adapted
COG0604	K00001	C14090	1.1.1.1	high	+	-	-	-	+	+	-	+	Weiss-adapted
COG0604	K00001	C16551	1.1.1.1	high	+	-	-	-	+	+	-	+	Weiss-adapted
COG0604	K00001	C00001	1.1.1.1	high	+	-	-	-	+	+	-	+	Weiss-adapted
COG0604	K00001	C06611	1.1.1.1	high	+	-	-	-	+	+	-	+	Weiss-adapted
COG0604	K00001	C00114	1.1.1.1	high	+	-	-	-	+	+	-	+	Weiss-adapted
COG0604	K00001	C01545	1.1.1.1	high	+	-	-	-	+	+	-	+	Weiss-adapted
COG0604	K00001	C14099	1.1.1.1	high	+	-	-	-	+	+	-	+	Weiss-adapted
COG0607	K21147	C00013	2.7.7.80	high	+	-	+	-	-	+	-	-	Weiss-adapted
COG0611	K00946	C01081	2.7.4.16	high	-	-	-	-	+	+	-	-	Weiss-adapted
COG0615	K23999	C00013	2.7.7.104	high	-	-	-	-	+	+	-	+	Weiss-adapted
COG0615	K14656	C00013	2.7.7.2	high	-	-	-	-	+	+	-	+	Weiss-adapted
COG0615	K23999	C02798	5.4.2.9	high	-	-	-	-	+	+	-	+	Weiss-adapted
COG0615	K23999	C06451	2.7.7.104	high	-	-	-	-	+	+	-	+	Weiss-adapted
COG0615	K23999	C00074	5.4.2.9	high	-	-	-	-	+	+	-	+	Weiss-adapted
COG0618	K06881	C00001	3.1.3.7	high	+	-	+	-	+	+	-	-	Weiss-adapted
COG0618	K06881	C00009	3.1.3.7	high	+	-	+	-	+	+	-	-	Weiss-adapted
COG0620	K00549	C00155	2.1.1.14	high	-	-	+	-	-	+	-	-	Weiss-adapted
COG0620	K00549	C00073	2.1.1.14	high	-	-	+	-	-	+	-	-	Weiss-adapted
COG0620	K00549	C05698	2.1.1.14	high	-	-	+	-	-	+	-	-	Weiss-adapted
COG0620	K00549	C05335	2.1.1.14	high	-	-	+	-	-	+	-	-	Weiss-adapted
COG0621	K06168	C00073	2.8.4.3	high	-	-	+	-	-	-	-	-	Weiss-adapted
COG0624	K02083	C00001	3.5.3.9	high	+	-	+	-	+	+	-	-	Weiss-adapted
COG0624	K01438	C00033	3.5.1.16	high	+	-	+	-	+	+	-	-	Weiss-adapted
COG0624	K06016	C00011	3.5.1.6	high	+	-	+	-	+	+	-	-	Weiss-adapted
COG0624	K01438	C00001	3.5.1.16	high	+	-	+	-	+	+	-	-	Weiss-adapted
COG0624	K06016	C00001	3.5.1.87	high	+	-	+	-	+	+	-	-	Weiss-adapted
COG0624	K01439	C00001	3.5.1.18	high	+	-	+	-	+	+	-	-	Weiss-adapted
COG0624	K06016	C21029	3.5.1.6	high	+	-	+	-	+	+	-	-	Weiss-adapted
COG0624	K02083	C00014	3.5.3.9	high	+	-	+	-	+	+	-	-	Weiss-adapted
COG0624	K06016	C00014	3.5.1.6	high	+	-	+	-	+	+	-	-	Weiss-adapted
COG0624	K02083	C00499	3.5.3.9	high	+	-	+	-	+	+	-	-	Weiss-adapted
COG0624	K02083	C02091	3.5.3.9	high	+	-	+	-	+	+	-	-	Weiss-adapted
COG0624	K06016	C00099	3.5.1.6	high	+	-	+	-	+	+	-	-	Weiss-adapted
COG0624	K01438	C00327	3.5.1.16	high	+	-	+	-	+	+	-	-	Weiss-adapted
COG0624	K06016	C00011	3.5.1.87	high	+	-	+	-	+	+	-	-	Weiss-adapted
COG0624	K01439	C00042	3.5.1.18	high	+	-	+	-	+	+	-	-	Weiss-adapted
COG0624	K06016	C00014	3.5.1.87	high	+	-	+	-	+	+	-	-	Weiss-adapted
COG0624	K05831	C00001	3.5.1.132	high	+	-	+	-	+	+	-	-	Weiss-adapted
COG0624	K05831	C00077	3.5.1.132	high	+	-	+	-	+	+	-	-	Weiss-adapted
COG0624	K01438	C00077	3.5.1.16	high	+	-	+	-	+	+	-	-	Weiss-adapted
COG0624	K06016	C16632	3.5.1.6	high	+	-	+	-	+	+	-	-	Weiss-adapted
COG0624	K05831	C00001	3.5.1.130	high	+	-	+	-	+	+	-	-	Weiss-adapted
COG0624	K06016	C00001	3.5.1.6	high	+	-	+	-	+	+	-	-	Weiss-adapted
COG0624	K02083	C00011	3.5.3.9	high	+	-	+	-	+	+	-	-	Weiss-adapted
COG0624	K05831	C00047	3.5.1.130	high	+	-	+	-	+	+	-	-	Weiss-adapted
COG0624	K06016	C01205	3.5.1.6	high	+	-	+	-	+	+	-	-	Weiss-adapted
COG0624	K06016	C02642	3.5.1.6	high	+	-	+	-	+	+	-	-	Weiss-adapted
COG0624	K06016	C16631	3.5.1.6	high	+	-	+	-	+	+	-	-	Weiss-adapted
COG0626	K01760	C00022	4.4.1.13	high	-	-	+	-	+	+	-	-	Weiss-adapted
COG0626	K01739	C00155	2.5.1.48	high	-	-	+	-	+	+	-	-	Weiss-adapted
COG0626	K01758	C01962	4.4.1.1	high	-	-	+	-	+	+	-	-	Weiss-adapted
COG0626	K01758	C00014	4.4.1.1	high	-	-	+	-	+	+	-	-	Weiss-adapted
COG0626	K01758	C00001	4.4.1.1	high	-	-	+	-	+	+	-	-	Weiss-adapted
COG0626	K01758	C00109	4.4.1.1	high	-	-	+	-	+	+	-	-	Weiss-adapted
COG0626	K01761	C00409	4.4.1.11	high	-	-	+	-	+	+	-	-	Weiss-adapted
COG0626	K01758	C05703	4.4.1.1	high	-	-	+	-	+	+	-	-	Weiss-adapted
COG0626	K01758	C00097	4.4.1.1	high	-	-	+	-	+	+	-	-	Weiss-adapted
COG0626	K01761	C00001	4.4.1.11	high	-	-	+	-	+	+	-	-	Weiss-adapted
COG0626	K01739	C00033	2.5.1.48	high	-	-	+	-	+	+	-	-	Weiss-adapted
COG0626	K01758	C05689	4.4.1.1	high	-	-	+	-	+	+	-	-	Weiss-adapted
COG0626	K01760	C00283	4.4.1.13	high	-	-	+	-	+	+	-	-	Weiss-adapted
COG0626	K01761	C00014	4.4.1.11	high	-	-	+	-	+	+	-	-	Weiss-adapted
COG0626	K01758	C05335	4.4.1.1	high	-	-	+	-	+	+	-	-	Weiss-adapted
COG0626	K01739	C00042	2.5.1.48	high	-	-	+	-	+	+	-	-	Weiss-adapted
COG0626	K01758	C00022	4.4.1.1	high	-	-	+	-	+	+	-	-	Weiss-adapted
COG0626	K01739	C05702	2.5.1.48	high	-	-	+	-	+	+	-	-	Weiss-adapted
COG0626	K01761	C05335	4.4.1.11	high	-	-	+	-	+	+	-	-	Weiss-adapted
COG0626	K01739	C05688	2.5.1.48	high	-	-	+	-	+	+	-	-	Weiss-adapted
COG0626	K01758	C00283	4.4.1.1	high	-	-	+	-	+	+	-	-	Weiss-adapted
COG0626	K01760	C00014	4.4.1.13	high	-	-	+	-	+	+	-	-	Weiss-adapted
COG0626	K01739	C00097	2.5.1.48	high	-	-	+	-	+	+	-	-	Weiss-adapted
COG0626	K01761	C00073	4.4.1.11	high	-	-	+	-	+	+	-	-	Weiss-adapted
COG0626	K01760	C01962	4.4.1.13	high	-	-	+	-	+	+	-	-	Weiss-adapted
COG0626	K01761	C05703	4.4.1.11	high	-	-	+	-	+	+	-	-	Weiss-adapted
COG0626	K01739	C00009	2.5.1.48	high	-	-	+	-	+	+	-	-	Weiss-adapted
COG0626	K01761	C00109	4.4.1.11	high	-	-	+	-	+	+	-	-	Weiss-adapted
COG0626	K01758	C17234	4.4.1.1	high	-	-	+	-	+	+	-	-	Weiss-adapted
COG0626	K01760	C05698	4.4.1.13	high	-	-	+	-	+	+	-	-	Weiss-adapted
COG0626	K01739	C00001	2.5.1.48	high	-	-	+	-	+	+	-	-	Weiss-adapted
COG0626	K01761	C17234	4.4.1.11	high	-	-	+	-	+	+	-	-	Weiss-adapted
COG0626	K01760	C00001	4.4.1.13	high	-	-	+	-	+	+	-	-	Weiss-adapted
COG0626	K01739	C00283	2.5.1.48	high	-	-	+	-	+	+	-	-	Weiss-adapted
COG0626	K01739	C00014	2.5.1.48	high	-	-	+	-	+	+	-	-	Weiss-adapted
COG0626	K01760	C05689	4.4.1.13	high	-	-	+	-	+	+	-	-	Weiss-adapted
COG0626	K01760	C00097	4.4.1.13	high	-	-	+	-	+	+	-	-	Weiss-adapted
COG0626	K01760	C00155	4.4.1.13	high	-	-	+	-	+	+	-	-	Weiss-adapted
COG0626	K01739	C01077	2.5.1.48	high	-	-	+	-	+	+	-	-	Weiss-adapted
COG0626	K01758	C05688	4.4.1.1	high	-	-	+	-	+	+	-	-	Weiss-adapted
COG0626	K01739	C00109	2.5.1.48	high	-	-	+	-	+	+	-	-	Weiss-adapted
COG0626	K01760	C05703	4.4.1.13	high	-	-	+	-	+	+	-	-	Weiss-adapted
COG0634	K00760	C00013	2.4.2.8	high	+	-	-	-	+	+	-	-	Weiss-adapted
COG0634	K00760	C00385	2.4.2.8	high	+	-	-	-	+	+	-	-	Weiss-adapted
COG0634	K00760	C00242	2.4.2.8	high	+	-	-	-	+	+	-	-	Weiss-adapted
COG0634	K00760	C00262	2.4.2.8	high	+	-	-	-	+	+	-	-	Weiss-adapted
COG0634	K00760	C02380	2.4.2.8	high	+	-	-	-	+	+	-	-	Weiss-adapted
COG0634	K00760	C16614	2.4.2.8	high	+	-	-	-	+	+	-	-	Weiss-adapted
COG0634	K00760	C07648	2.4.2.8	high	+	-	-	-	+	+	-	-	Weiss-adapted
COG0646	K00548	C00073	2.1.1.13	high	-	-	-	-	+	+	-	-	Weiss-adapted
COG0646	K00548	C05335	2.1.1.13	high	-	-	-	-	+	+	-	-	Weiss-adapted
COG0646	K00548	C05698	2.1.1.13	high	-	-	-	-	+	+	-	-	Weiss-adapted
COG0646	K00548	C00155	2.1.1.13	high	-	-	-	-	+	+	-	-	Weiss-adapted
COG0657	K14731	C00001	3.1.1.83	high	+	-	-	-	-	+	-	-	Weiss-adapted
COG0657	K14731	C11414	3.1.1.83	high	+	-	-	-	-	+	-	-	Weiss-adapted
COG0657	K14731	C11403	3.1.1.83	high	+	-	-	-	-	+	-	-	Weiss-adapted
COG0657	K14731	C18066	3.1.1.83	high	+	-	-	-	-	+	-	-	Weiss-adapted
COG0657	K14731	C11418	3.1.1.83	high	+	-	-	-	-	+	-	-	Weiss-adapted
COG0657	K14731	C01880	3.1.1.83	high	+	-	-	-	-	+	-	-	Weiss-adapted
COG0657	K14731	C06103	3.1.1.83	high	+	-	-	-	-	+	-	-	Weiss-adapted
COG0657	K14731	C11402	3.1.1.83	high	+	-	-	-	-	+	-	-	Weiss-adapted
COG0662	K00971	C00013	2.7.7.13	high	+	-	-	-	+	+	-	-	Weiss-adapted
COG0662	K16011	C00013	2.7.7.13	high	+	-	-	-	+	+	-	-	Weiss-adapted
COG0663	K01743	C00011	4.2.1.1	high	+	-	-	-	+	+	-	-	Weiss-adapted
COG0663	K01743	C00288	4.2.1.1	high	+	-	-	-	+	+	-	-	Weiss-adapted
COG0663	K01743	C01353	4.2.1.1	high	+	-	-	-	+	+	-	-	Weiss-adapted
COG0663	K01743	C00001	4.2.1.1	high	+	-	-	-	+	+	-	-	Weiss-adapted
COG0665	K00285	C00001	1.4.5.1	high	+	-	+	-	-	+	-	+	Weiss-adapted
COG0665	K00285	C00014	1.4.5.1	high	+	-	+	-	-	+	-	+	Weiss-adapted
COG0665	K00285	C00166	1.4.5.1	high	+	-	+	-	-	+	-	+	Weiss-adapted
COG0665	K00285	C02265	1.4.5.1	high	+	-	+	-	-	+	-	+	Weiss-adapted
COG0671	K19302	C00001	3.6.1.27	high	-	-	+	-	+	-	-	-	Weiss-adapted
COG0671	K19302	C00009	3.6.1.27	high	-	-	+	-	+	-	-	-	Weiss-adapted
COG0674	K00169	C00109	1.2.7.1	high	-	-	+	-	+	+	-	-	Weiss-adapted
COG0674	K00169	C00022	1.2.7.1	high	-	-	+	-	+	+	-	-	Weiss-adapted
COG0674	K00174	C00011	1.2.7.11	high	-	-	+	-	+	+	-	-	Weiss-adapted
COG0674	K00169	C00011	1.2.7.1	high	-	-	+	-	+	+	-	-	Weiss-adapted
COG0674	K00174	C00011	1.2.7.3	high	-	-	+	-	+	+	-	-	Weiss-adapted
COG0674	K00169	C16396	1.2.7.1	high	-	-	+	-	+	+	-	-	Weiss-adapted
COG0674	K00186	C00011	1.2.7.7	high	-	-	+	-	+	+	-	-	Weiss-adapted
COG0674	K00186	C00233	1.2.7.7	high	-	-	+	-	+	+	-	-	Weiss-adapted
COG0674	K00169	C16399	1.2.7.1	high	-	-	+	-	+	+	-	-	Weiss-adapted
COG0674	K00174	C00022	1.2.7.11	high	-	-	+	-	+	+	-	-	Weiss-adapted
COG0674	K00186	C00141	1.2.7.7	high	-	-	+	-	+	+	-	-	Weiss-adapted
COG0674	K00186	C00671	1.2.7.7	high	-	-	+	-	+	+	-	-	Weiss-adapted
COG0684	K10218	C00022	4.1.3.17	high	-	-	-	-	+	+	-	-	Weiss-adapted
COG0684	K13831	C00067	4.1.2.43	high	-	-	-	-	+	+	-	-	Weiss-adapted
COG0688	K01613	C00011	4.1.1.65	high	-	-	+	-	+	-	-	-	Weiss-adapted
COG0696	K15633	C00197	5.4.2.12	high	-	-	-	-	+	-	-	-	Weiss-adapted
COG0696	K15633	C00631	5.4.2.12	high	-	-	-	-	+	-	-	-	Weiss-adapted
COG0709	K01008	C05172	2.7.9.3	high	+	-	+	-	-	+	+	-	Weiss-adapted
COG0709	K01008	C00001	2.7.9.3	high	+	-	+	-	-	+	+	-	Weiss-adapted
COG0709	K01008	C01528	2.7.9.3	high	+	-	+	-	-	+	+	-	Weiss-adapted
COG0709	K01008	C00009	2.7.9.3	high	+	-	+	-	-	+	+	-	Weiss-adapted
COG0710	K03785	C00001	4.2.1.10	high	-	-	-	-	+	-	-	-	Weiss-adapted
COG0714	K04748	C00887	NA	high	+	-	+	-	-	-	+	-	Weiss-adapted
COG0714	K04748	C00533	NA	high	+	-	+	-	-	-	+	-	Weiss-adapted
COG0714	K04748	C00001	NA	high	+	-	+	-	-	-	+	-	Weiss-adapted
COG0717	K01494	C00001	3.5.4.13	high	-	-	-	-	+	-	+	-	Weiss-adapted
COG0717	K01494	C00014	3.5.4.13	high	-	-	-	-	+	-	+	-	Weiss-adapted
COG0720	K01737	C03684	4.2.3.12	high	-	-	-	-	-	+	-	-	Weiss-adapted
COG0720	K01737	C00001	4.1.2.50	high	-	-	-	-	-	+	-	-	Weiss-adapted
COG0720	K01737	C00536	4.2.3.12	high	-	-	-	-	-	+	-	-	Weiss-adapted
COG0720	K01737	C00536	4.1.2.50	high	-	-	-	-	-	+	-	-	Weiss-adapted
COG0720	K01737	C00084	4.1.2.50	high	-	-	-	-	-	+	-	-	Weiss-adapted
COG0721	K02435	C00001	6.3.5.7	high	-	-	+	-	-	-	-	-	Weiss-adapted
COG0721	K02435	C00001	6.3.5.6	high	-	-	+	-	-	-	-	-	Weiss-adapted
COG0721	K02435	C00009	6.3.5.7	high	-	-	+	-	-	-	-	-	Weiss-adapted
COG0721	K02435	C00064	6.3.5.7	high	-	-	+	-	-	-	-	-	Weiss-adapted
COG0721	K02435	C00009	6.3.5.6	high	-	-	+	-	-	-	-	-	Weiss-adapted
COG0721	K02435	C00064	6.3.5.6	high	-	-	+	-	-	-	-	-	Weiss-adapted
COG0737	K11751	C00009	3.1.3.5	high	+	-	+	-	-	+	-	-	Weiss-adapted
COG0737	K01081	C00009	3.1.3.5	high	+	-	+	-	-	+	-	-	Weiss-adapted
COG0737	K01081	C00001	3.1.3.5	high	+	-	+	-	-	+	-	-	Weiss-adapted
COG0737	K11751	C00001	3.1.3.5	high	+	-	+	-	-	+	-	-	Weiss-adapted
COG0737	K11751	C00001	3.6.1.45	high	+	-	+	-	-	+	-	-	Weiss-adapted
COG0746	K03752	C00013	2.7.7.77	high	-	-	-	-	-	+	-	-	Weiss-adapted
COG0753	K03781	C00704	1.11.1.6	high	-	-	-	-	-	+	-	+	Weiss-adapted
COG0753	K03781	C00027	1.11.1.6	high	-	-	-	-	-	+	-	+	Weiss-adapted
COG0753	K03781	C00007	1.11.1.6	high	-	-	-	-	-	+	-	+	Weiss-adapted
COG0753	K03781	C00067	1.11.1.6	high	-	-	-	-	-	+	-	+	Weiss-adapted
COG0753	K03781	C00132	1.11.1.6	high	-	-	-	-	-	+	-	+	Weiss-adapted
COG0753	K03781	C00001	1.11.1.6	high	-	-	-	-	-	+	-	+	Weiss-adapted
COG0756	K01520	C00013	3.6.1.23	high	+	-	+	-	-	-	-	-	Weiss-adapted
COG0756	K01520	C00001	3.6.1.23	high	+	-	+	-	-	-	-	-	Weiss-adapted
COG0775	K01243	C00147	3.2.2.9	high	-	-	+	-	-	+	-	-	Weiss-adapted
COG0775	K01243	C00001	3.2.2.9	high	-	-	+	-	-	+	-	-	Weiss-adapted
COG0778	K04719	C00001	1.13.11.79	high	+	-	+	-	-	+	+	-	Weiss-adapted
COG0778	K04719	C03114	1.13.11.79	high	+	-	+	-	-	+	+	-	Weiss-adapted
COG0778	K04719	C00007	1.13.11.79	high	+	-	+	-	-	+	+	-	Weiss-adapted
COG0780	K09457	C15996	1.7.1.13	high	-	-	-	-	+	-	-	-	Weiss-adapted
COG0780	K09457	C16675	1.7.1.13	high	-	-	-	-	+	-	-	-	Weiss-adapted
COG0788	K01433	C00058	3.5.1.10	high	+	-	-	-	+	-	-	-	Weiss-adapted
COG0788	K01433	C00001	3.5.1.10	high	+	-	-	-	+	-	-	-	Weiss-adapted
COG0800	K01625	C00048	4.1.3.42	high	+	-	-	-	-	+	-	-	Weiss-adapted
COG0800	K01625	C00118	4.1.2.14	high	+	-	-	-	-	+	-	-	Weiss-adapted
COG0800	K01625	C00022	4.1.3.42	high	+	-	-	-	-	+	-	-	Weiss-adapted
COG0800	K01625	C00022	4.1.2.14	high	+	-	-	-	-	+	-	-	Weiss-adapted
COG0804	K01428	C00001	3.5.1.5	high	+	-	-	-	-	+	-	+	Weiss-adapted
COG0804	K01428	C00014	3.5.1.5	high	+	-	-	-	-	+	-	+	Weiss-adapted
COG0804	K01428	C00086	3.5.1.5	high	+	-	-	-	-	+	-	+	Weiss-adapted
COG0804	K01428	C00011	3.5.1.5	high	+	-	-	-	-	+	-	+	Weiss-adapted
COG0807	K14652	C00009	3.5.4.25	high	-	-	+	-	+	-	-	-	Weiss-adapted
COG0807	K14652	C00058	4.1.99.12	high	-	-	+	-	+	-	-	-	Weiss-adapted
COG0807	K14652	C00001	3.5.4.25	high	-	-	+	-	+	-	-	-	Weiss-adapted
COG0807	K14652	C15556	4.1.99.12	high	-	-	+	-	+	-	-	-	Weiss-adapted
COG0807	K14652	C00058	3.5.4.25	high	-	-	+	-	+	-	-	-	Weiss-adapted
COG0813	K03784	C00672	2.4.2.1	high	-	-	-	-	-	+	-	-	Weiss-adapted
COG0813	K03784	C00009	2.4.2.1	high	-	-	-	-	-	+	-	-	Weiss-adapted
COG0813	K03784	C00153	2.4.2.1	high	-	-	-	-	-	+	-	-	Weiss-adapted
COG0813	K03784	C00253	2.4.2.1	high	-	-	-	-	-	+	-	-	Weiss-adapted
COG0813	K03784	C00147	2.4.2.1	high	-	-	-	-	-	+	-	-	Weiss-adapted
COG0813	K03784	C00242	2.4.2.1	high	-	-	-	-	-	+	-	-	Weiss-adapted
COG0813	K03784	C00262	2.4.2.1	high	-	-	-	-	-	+	-	-	Weiss-adapted
COG0813	K03784	C00385	2.4.2.1	high	-	-	-	-	-	+	-	-	Weiss-adapted
COG0819	K03707	C01279	3.5.99.2	high	-	-	-	-	+	+	-	-	Weiss-adapted
COG0819	K03707	C00014	3.5.99.2	high	-	-	-	-	+	+	-	-	Weiss-adapted
COG0819	K03707	C00001	3.5.99.2	high	-	-	-	-	+	+	-	-	Weiss-adapted
COG0819	K03707	C20267	3.5.99.2	high	-	-	-	-	+	+	-	-	Weiss-adapted
COG0819	K03707	C00378	3.5.99.2	high	-	-	-	-	+	+	-	-	Weiss-adapted
COG0819	K03707	C04294	3.5.99.2	high	-	-	-	-	+	+	-	-	Weiss-adapted
COG0831	K01430	C00014	3.5.1.5	high	+	-	-	-	-	-	-	-	Weiss-adapted
COG0831	K01430	C00011	3.5.1.5	high	+	-	-	-	-	-	-	-	Weiss-adapted
COG0831	K01430	C00086	3.5.1.5	high	+	-	-	-	-	-	-	-	Weiss-adapted
COG0831	K01430	C00001	3.5.1.5	high	+	-	-	-	-	-	-	-	Weiss-adapted
COG0832	K01429	C00014	3.5.1.5	high	+	-	-	-	-	-	-	-	Weiss-adapted
COG0832	K01429	C00011	3.5.1.5	high	+	-	-	-	-	-	-	-	Weiss-adapted
COG0832	K01429	C00001	3.5.1.5	high	+	-	-	-	-	-	-	-	Weiss-adapted
COG0832	K01429	C00086	3.5.1.5	high	+	-	-	-	-	-	-	-	Weiss-adapted
COG0836	K00971	C00013	2.7.7.13	high	+	-	-	-	+	+	-	-	Weiss-adapted
COG0836	K16011	C00013	2.7.7.13	high	+	-	-	-	+	+	-	-	Weiss-adapted
COG0843	K02274	C00007	7.1.1.9	high	-	-	-	-	-	+	+	-	Weiss-adapted
COG0843	K02274	C00001	7.1.1.9	high	-	-	-	-	-	+	+	-	Weiss-adapted
COG0846	K12410	C00001	2.3.1.286	high	-	-	+	-	-	+	-	-	Weiss-adapted
COG0846	K12410	C00153	2.3.1.286	high	-	-	+	-	-	+	-	-	Weiss-adapted
COG1001	K01486	C00014	3.5.4.2	high	+	-	-	-	-	-	-	-	Weiss-adapted
COG1001	K01486	C00001	3.5.4.2	high	+	-	-	-	-	-	-	-	Weiss-adapted
COG1001	K01486	C00147	3.5.4.2	high	+	-	-	-	-	-	-	-	Weiss-adapted
COG1001	K01486	C00262	3.5.4.2	high	+	-	-	-	-	-	-	-	Weiss-adapted
COG1003	K00283	C00037	1.4.4.2	high	-	-	+	-	-	+	-	-	Weiss-adapted
COG1003	K00283	C00011	1.4.4.2	high	-	-	+	-	-	+	-	-	Weiss-adapted
COG1004	K00012	C00001	1.1.1.22	high	+	-	-	-	+	+	-	+	Weiss-adapted
COG1011	K20881	C00001	NA	high	+	-	+	-	-	+	-	+	Weiss-adapted
COG1011	K01560	C01327	3.8.1.2	high	+	-	+	-	-	+	-	+	Weiss-adapted
COG1011	K20881	C00009	NA	high	+	-	+	-	-	+	-	+	Weiss-adapted
COG1011	K01560	C00001	3.8.1.2	high	+	-	+	-	-	+	-	+	Weiss-adapted
COG1011	K01560	C06755	3.8.1.2	high	+	-	+	-	-	+	-	+	Weiss-adapted
COG1011	K20866	C00001	3.1.3.10	high	+	-	+	-	-	+	-	+	Weiss-adapted
COG1011	K20866	C00009	3.1.3.10	high	+	-	+	-	-	+	-	+	Weiss-adapted
COG1011	K01560	C00160	3.8.1.2	high	+	-	+	-	-	+	-	+	Weiss-adapted
COG1012	K00135	C00042	1.2.1.79	high	-	-	+	-	-	+	-	-	Weiss-adapted
COG1012	K00130	C00001	1.2.1.8	high	-	-	+	-	-	+	-	-	Weiss-adapted
COG1012	K00130	C00719	1.2.1.8	high	-	-	+	-	-	+	-	-	Weiss-adapted
COG1012	K00128	C00001	1.2.1.3	high	-	-	+	-	-	+	-	-	Weiss-adapted
COG1012	K00135	C00042	1.2.1.16	high	-	-	+	-	-	+	-	-	Weiss-adapted
COG1012	K00130	C00576	1.2.1.8	high	-	-	+	-	-	+	-	-	Weiss-adapted
COG1012	K00294	C00001	1.2.1.88	high	-	-	+	-	-	+	-	-	Weiss-adapted
COG1012	K00128	C00099	1.2.1.3	high	-	-	+	-	-	+	-	-	Weiss-adapted
COG1012	K00140	C00222	1.2.1.18	high	-	-	+	-	-	+	-	-	Weiss-adapted
COG1012	K00135	C00232	1.2.1.79	high	-	-	+	-	-	+	-	-	Weiss-adapted
COG1012	K00128	C02170	1.2.1.3	high	-	-	+	-	-	+	-	-	Weiss-adapted
COG1012	K00128	C00334	1.2.1.3	high	-	-	+	-	-	+	-	-	Weiss-adapted
COG1012	K00128	C16348	1.2.1.3	high	-	-	+	-	-	+	-	-	Weiss-adapted
COG1012	K00128	C00433	1.2.1.3	high	-	-	+	-	-	+	-	-	Weiss-adapted
COG1012	K00128	C01181	1.2.1.3	high	-	-	+	-	-	+	-	-	Weiss-adapted
COG1012	K07248	C00160	1.2.1.21	high	-	-	+	-	-	+	-	-	Weiss-adapted
COG1012	K00135	C00001	1.2.1.16	high	-	-	+	-	-	+	-	-	Weiss-adapted
COG1012	K07248	C00266	1.2.1.21	high	-	-	+	-	-	+	-	-	Weiss-adapted
COG1012	K00135	C00001	1.2.1.20	high	-	-	+	-	-	+	-	-	Weiss-adapted
COG1012	K00135	C00489	1.2.1.20	high	-	-	+	-	-	+	-	-	Weiss-adapted
COG1012	K00128	C06754	1.2.1.3	high	-	-	+	-	-	+	-	-	Weiss-adapted
COG1012	K00128	C00084	1.2.1.3	high	-	-	+	-	-	+	-	-	Weiss-adapted
COG1012	K00135	C00232	1.2.1.16	high	-	-	+	-	-	+	-	-	Weiss-adapted
COG1012	K07248	C00001	1.2.1.22	high	-	-	+	-	-	+	-	-	Weiss-adapted
COG1012	K00128	C05130	1.2.1.3	high	-	-	+	-	-	+	-	-	Weiss-adapted
COG1012	K00135	C00001	1.2.1.79	high	-	-	+	-	-	+	-	-	Weiss-adapted
COG1012	K00131	C00001	1.2.1.9	high	-	-	+	-	-	+	-	-	Weiss-adapted
COG1012	K00294	C04281	1.2.1.88	high	-	-	+	-	-	+	-	-	Weiss-adapted
COG1012	K00128	C06002	1.2.1.3	high	-	-	+	-	-	+	-	-	Weiss-adapted
COG1012	K00135	C03273	1.2.1.20	high	-	-	+	-	-	+	-	-	Weiss-adapted
COG1012	K00128	C00804	1.2.1.3	high	-	-	+	-	-	+	-	-	Weiss-adapted
COG1012	K07248	C00424	1.2.1.22	high	-	-	+	-	-	+	-	-	Weiss-adapted
COG1012	K00140	C00011	1.2.1.18	high	-	-	+	-	-	+	-	-	Weiss-adapted
COG1012	K00128	C00033	1.2.1.3	high	-	-	+	-	-	+	-	-	Weiss-adapted
COG1012	K00128	C06755	1.2.1.3	high	-	-	+	-	-	+	-	-	Weiss-adapted
COG1012	K00128	C06614	1.2.1.3	high	-	-	+	-	-	+	-	-	Weiss-adapted
COG1012	K00140	C00222	1.2.1.27	high	-	-	+	-	-	+	-	-	Weiss-adapted
COG1012	K00131	C00118	1.2.1.9	high	-	-	+	-	-	+	-	-	Weiss-adapted
COG1012	K07248	C00186	1.2.1.22	high	-	-	+	-	-	+	-	-	Weiss-adapted
COG1012	K00128	C00637	1.2.1.3	high	-	-	+	-	-	+	-	-	Weiss-adapted
COG1012	K00140	C00011	1.2.1.27	high	-	-	+	-	-	+	-	-	Weiss-adapted
COG1012	K00128	C00555	1.2.1.3	high	-	-	+	-	-	+	-	-	Weiss-adapted
COG1012	K00128	C05985	1.2.1.3	high	-	-	+	-	-	+	-	-	Weiss-adapted
COG1012	K00128	C01149	1.2.1.3	high	-	-	+	-	-	+	-	-	Weiss-adapted
COG1012	K00128	C03461	1.2.1.3	high	-	-	+	-	-	+	-	-	Weiss-adapted
COG1012	K00294	C03912	1.2.1.88	high	-	-	+	-	-	+	-	-	Weiss-adapted
COG1012	K00128	C02946	1.2.1.3	high	-	-	+	-	-	+	-	-	Weiss-adapted
COG1012	K07248	C00001	1.2.1.21	high	-	-	+	-	-	+	-	-	Weiss-adapted
COG1012	K00140	C00349	1.2.1.27	high	-	-	+	-	-	+	-	-	Weiss-adapted
COG1012	K00128	C05665	1.2.1.3	high	-	-	+	-	-	+	-	-	Weiss-adapted
COG1012	K00131	C00197	1.2.1.9	high	-	-	+	-	-	+	-	-	Weiss-adapted
COG1012	K00128	C11924	1.2.1.3	high	-	-	+	-	-	+	-	-	Weiss-adapted
COG1012	K00128	C00577	1.2.1.3	high	-	-	+	-	-	+	-	-	Weiss-adapted
COG1012	K00128	C02576	1.2.1.3	high	-	-	+	-	-	+	-	-	Weiss-adapted
COG1012	K00128	C00258	1.2.1.3	high	-	-	+	-	-	+	-	-	Weiss-adapted
COG1012	K00140	C06002	1.2.1.27	high	-	-	+	-	-	+	-	-	Weiss-adapted
COG1012	K00294	C01165	1.2.1.88	high	-	-	+	-	-	+	-	-	Weiss-adapted
COG1012	K00128	C06615	1.2.1.3	high	-	-	+	-	-	+	-	-	Weiss-adapted
COG1012	K00128	C06613	1.2.1.3	high	-	-	+	-	-	+	-	-	Weiss-adapted
COG1012	K00128	C05936	1.2.1.3	high	-	-	+	-	-	+	-	-	Weiss-adapted
COG1012	K00128	C02835	1.2.1.3	high	-	-	+	-	-	+	-	-	Weiss-adapted
COG1012	K07248	C00546	1.2.1.22	high	-	-	+	-	-	+	-	-	Weiss-adapted
COG1012	K07248	C00022	1.2.1.22	high	-	-	+	-	-	+	-	-	Weiss-adapted
COG1013	K00175	C00011	1.2.7.11	high	-	-	+	-	+	+	-	-	Weiss-adapted
COG1013	K00187	C00233	1.2.7.7	high	-	-	+	-	+	+	-	-	Weiss-adapted
COG1013	K00175	C00022	1.2.7.11	high	-	-	+	-	+	+	-	-	Weiss-adapted
COG1013	K00170	C00011	1.2.7.1	high	-	-	+	-	+	+	-	-	Weiss-adapted
COG1013	K00170	C16399	1.2.7.1	high	-	-	+	-	+	+	-	-	Weiss-adapted
COG1013	K00170	C16396	1.2.7.1	high	-	-	+	-	+	+	-	-	Weiss-adapted
COG1013	K00170	C00022	1.2.7.1	high	-	-	+	-	+	+	-	-	Weiss-adapted
COG1013	K00187	C00671	1.2.7.7	high	-	-	+	-	+	+	-	-	Weiss-adapted
COG1013	K00187	C00011	1.2.7.7	high	-	-	+	-	+	+	-	-	Weiss-adapted
COG1013	K00187	C00141	1.2.7.7	high	-	-	+	-	+	+	-	-	Weiss-adapted
COG1013	K00175	C00011	1.2.7.3	high	-	-	+	-	+	+	-	-	Weiss-adapted
COG1013	K00170	C00109	1.2.7.1	high	-	-	+	-	+	+	-	-	Weiss-adapted
COG1014	K00189	C00011	1.2.7.1	high	-	-	+	-	+	+	-	-	Weiss-adapted
COG1014	K00189	C00011	1.2.7.7	high	-	-	+	-	+	+	-	-	Weiss-adapted
COG1014	K00189	C16396	1.2.7.1	high	-	-	+	-	+	+	-	-	Weiss-adapted
COG1014	K00189	C00233	1.2.7.7	high	-	-	+	-	+	+	-	-	Weiss-adapted
COG1014	K00174	C00011	1.2.7.11	high	-	-	+	-	+	+	-	-	Weiss-adapted
COG1014	K00189	C00671	1.2.7.7	high	-	-	+	-	+	+	-	-	Weiss-adapted
COG1014	K00189	C00141	1.2.7.7	high	-	-	+	-	+	+	-	-	Weiss-adapted
COG1014	K00177	C00011	1.2.7.3	high	-	-	+	-	+	+	-	-	Weiss-adapted
COG1014	K00172	C16396	1.2.7.1	high	-	-	+	-	+	+	-	-	Weiss-adapted
COG1014	K00172	C16399	1.2.7.1	high	-	-	+	-	+	+	-	-	Weiss-adapted
COG1014	K00189	C00022	1.2.7.1	high	-	-	+	-	+	+	-	-	Weiss-adapted
COG1014	K00172	C00011	1.2.7.1	high	-	-	+	-	+	+	-	-	Weiss-adapted
COG1014	K00172	C00109	1.2.7.1	high	-	-	+	-	+	+	-	-	Weiss-adapted
COG1014	K00174	C00011	1.2.7.3	high	-	-	+	-	+	+	-	-	Weiss-adapted
COG1014	K00189	C00109	1.2.7.1	high	-	-	+	-	+	+	-	-	Weiss-adapted
COG1014	K00174	C00022	1.2.7.11	high	-	-	+	-	+	+	-	-	Weiss-adapted
COG1014	K00172	C00022	1.2.7.1	high	-	-	+	-	+	+	-	-	Weiss-adapted
COG1014	K00189	C16399	1.2.7.1	high	-	-	+	-	+	+	-	-	Weiss-adapted
COG1022	K01897	C00013	6.2.1.3	high	+	-	-	-	+	-	-	-	Weiss-adapted
COG1024	K15016	C00001	4.2.1.17	high	-	-	+	-	-	+	+	-	Weiss-adapted
COG1024	K01692	C00001	4.2.1.17	high	-	-	+	-	-	+	+	-	Weiss-adapted
COG1024	K15019	C00001	4.2.1.116	high	-	-	+	-	-	+	+	-	Weiss-adapted
COG1027	K01744	C00014	4.3.1.1	high	+	-	-	-	+	-	+	-	Weiss-adapted
COG1027	K01744	C00122	4.3.1.1	high	+	-	-	-	+	-	+	-	Weiss-adapted
COG1028	K13775	C16462	NA	high	+	-	+	-	+	+	-	+	Weiss-adapted
COG1028	K18009	C00741	1.1.1.304	high	+	-	+	-	+	+	-	+	Weiss-adapted
COG1028	K00001	C00756	1.1.1.1	high	+	-	+	-	+	+	-	+	Weiss-adapted
COG1028	K00001	C07645	1.1.1.1	high	+	-	+	-	+	+	-	+	Weiss-adapted
COG1028	K00001	C07490	1.1.1.1	high	+	-	+	-	+	+	-	+	Weiss-adapted
COG1028	K00001	C00084	1.1.1.1	high	+	-	+	-	+	+	-	+	Weiss-adapted
COG1028	K00001	C06613	1.1.1.1	high	+	-	+	-	+	+	-	+	Weiss-adapted
COG1028	K00001	C02909	1.1.1.1	high	+	-	+	-	+	+	-	+	Weiss-adapted
COG1028	K00001	C08492	1.1.1.1	high	+	-	+	-	+	+	-	+	Weiss-adapted
COG1028	K00001	C14090	1.1.1.1	high	+	-	+	-	+	+	-	+	Weiss-adapted
COG1028	K13775	C11386	NA	high	+	-	+	-	+	+	-	+	Weiss-adapted
COG1028	K00001	C00576	1.1.1.1	high	+	-	+	-	+	+	-	+	Weiss-adapted
COG1028	K00001	C06611	1.1.1.1	high	+	-	+	-	+	+	-	+	Weiss-adapted
COG1028	K00001	C00469	1.1.1.1	high	+	-	+	-	+	+	-	+	Weiss-adapted
COG1028	K00001	C14099	1.1.1.1	high	+	-	+	-	+	+	-	+	Weiss-adapted
COG1028	K13775	C09849	NA	high	+	-	+	-	+	+	-	+	Weiss-adapted
COG1028	K13775	C09848	NA	high	+	-	+	-	+	+	-	+	Weiss-adapted
COG1028	K18009	C01769	1.1.1.304	high	+	-	+	-	+	+	-	+	Weiss-adapted
COG1028	K00001	C14089	1.1.1.1	high	+	-	+	-	+	+	-	+	Weiss-adapted
COG1028	K21681	C00013	2.7.7.40	high	+	-	+	-	+	+	-	+	Weiss-adapted
COG1028	K00001	C16551	1.1.1.1	high	+	-	+	-	+	+	-	+	Weiss-adapted
COG1028	K00001	C00114	1.1.1.1	high	+	-	+	-	+	+	-	+	Weiss-adapted
COG1028	K03366	C01769	1.1.1.76	high	+	-	+	-	+	+	-	+	Weiss-adapted
COG1028	K03366	C01769	1.1.1.304	high	+	-	+	-	+	+	-	+	Weiss-adapted
COG1028	K00001	C16348	1.1.1.1	high	+	-	+	-	+	+	-	+	Weiss-adapted
COG1028	K00001	C01545	1.1.1.1	high	+	-	+	-	+	+	-	+	Weiss-adapted
COG1028	K00001	C06899	1.1.1.1	high	+	-	+	-	+	+	-	+	Weiss-adapted
COG1028	K00001	C06612	1.1.1.1	high	+	-	+	-	+	+	-	+	Weiss-adapted
COG1028	K13775	C00001	NA	high	+	-	+	-	+	+	-	+	Weiss-adapted
COG1028	K03366	C03046	1.1.1.76	high	+	-	+	-	+	+	-	+	Weiss-adapted
COG1028	K00001	C00001	1.1.1.1	high	+	-	+	-	+	+	-	+	Weiss-adapted
COG1028	K00001	C16310	1.1.1.1	high	+	-	+	-	+	+	-	+	Weiss-adapted
COG1028	K00001	C16586	1.1.1.1	high	+	-	+	-	+	+	-	+	Weiss-adapted
COG1028	K18009	C03046	1.1.1.76	high	+	-	+	-	+	+	-	+	Weiss-adapted
COG1028	K13775	C11384	NA	high	+	-	+	-	+	+	-	+	Weiss-adapted
COG1028	K03366	C00741	1.1.1.304	high	+	-	+	-	+	+	-	+	Weiss-adapted
COG1028	K00001	C16587	1.1.1.1	high	+	-	+	-	+	+	-	+	Weiss-adapted
COG1028	K18009	C01769	1.1.1.76	high	+	-	+	-	+	+	-	+	Weiss-adapted
COG1032	K04034	C00001	1.21.98.3	high	+	-	-	-	-	-	+	-	Weiss-adapted
COG1032	K04034	C00073	1.21.98.3	high	+	-	-	-	-	-	+	-	Weiss-adapted
COG1035	K00125	C00058	1.8.98.6	high	+	-	-	-	-	-	+	-	Weiss-adapted
COG1035	K00125	C03576	1.8.98.6	high	+	-	-	-	-	-	+	-	Weiss-adapted
COG1035	K00125	C00011	1.8.98.6	high	+	-	-	-	-	-	+	-	Weiss-adapted
COG1035	K00125	C00058	1.17.98.3	high	+	-	-	-	-	-	+	-	Weiss-adapted
COG1035	K00125	C00011	1.17.98.3	high	+	-	-	-	-	-	+	-	Weiss-adapted
COG1035	K00441	C00282	1.12.98.1	high	+	-	-	-	-	-	+	-	Weiss-adapted
COG1042	K01905	C00163	6.2.1.13	high	+	-	-	-	+	+	-	+	Weiss-adapted
COG1042	K01905	C00009	6.2.1.13	high	+	-	-	-	+	+	-	+	Weiss-adapted
COG1042	K22224	C00009	6.2.1.13	high	+	-	-	-	+	+	-	+	Weiss-adapted
COG1042	K22224	C00163	6.2.1.13	high	+	-	-	-	+	+	-	+	Weiss-adapted
COG1042	K24012	C00163	6.2.1.13	high	+	-	-	-	+	+	-	+	Weiss-adapted
COG1042	K24012	C00009	6.2.1.13	high	+	-	-	-	+	+	-	+	Weiss-adapted
COG1042	K01905	C00033	6.2.1.13	high	+	-	-	-	+	+	-	+	Weiss-adapted
COG1042	K22224	C00033	6.2.1.13	high	+	-	-	-	+	+	-	+	Weiss-adapted
COG1042	K24012	C00033	6.2.1.13	high	+	-	-	-	+	+	-	+	Weiss-adapted
COG1045	K00640	C00979	2.3.1.30	high	+	-	-	-	+	+	-	-	Weiss-adapted
COG1045	K00640	C00065	2.3.1.30	high	+	-	-	-	+	+	-	-	Weiss-adapted
COG1048	K01681	C00001	4.2.1.3	high	-	-	+	-	+	-	-	-	Weiss-adapted
COG1052	K03778	C00022	1.1.1.28	high	+	-	+	-	+	+	-	+	Weiss-adapted
COG1052	K00015	C00168	1.1.1.26	high	+	-	+	-	+	+	-	+	Weiss-adapted
COG1052	K00015	C00160	1.1.1.26	high	+	-	+	-	+	+	-	+	Weiss-adapted
COG1052	K03778	C00256	1.1.1.28	high	+	-	+	-	+	+	-	+	Weiss-adapted
COG1052	K00015	C00048	1.1.1.26	high	+	-	+	-	+	+	-	+	Weiss-adapted
COG1052	K00015	C00258	1.1.1.26	high	+	-	+	-	+	+	-	+	Weiss-adapted
COG1053	K00239	C00122	1.3.5.1	high	-	-	+	-	+	+	-	+	Weiss-adapted
COG1053	K00239	C00042	1.3.5.1	high	-	-	+	-	+	+	-	+	Weiss-adapted
COG1053	K05898	C02941	1.3.99.4	high	-	-	+	-	+	+	-	+	Weiss-adapted
COG1053	K18209	C00042	1.3.4.1	high	-	-	+	-	+	+	-	+	Weiss-adapted
COG1053	K05898	C01876	1.3.99.4	high	-	-	+	-	+	+	-	+	Weiss-adapted
COG1053	K18209	C03576	1.3.4.1	high	-	-	+	-	+	+	-	+	Weiss-adapted
COG1053	K18209	C00122	1.3.4.1	high	-	-	+	-	+	+	-	+	Weiss-adapted
COG1056	K00952	C00013	2.7.7.1	high	+	-	-	-	+	+	-	+	Weiss-adapted
COG1058	K03742	C00001	3.5.1.42	high	-	-	-	-	+	-	-	-	Weiss-adapted
COG1058	K03742	C00014	3.5.1.42	high	-	-	-	-	+	-	-	-	Weiss-adapted
COG1060	K18285	C00288	2.5.1.120	high	-	-	+	-	+	-	+	-	Weiss-adapted
COG1060	K11780	C00073	4.3.1.32	high	-	-	+	-	+	-	+	-	Weiss-adapted
COG1060	K11781	C00073	2.5.1.147	high	-	-	+	-	+	-	+	-	Weiss-adapted
COG1060	K18285	C00073	2.5.1.120	high	-	-	+	-	+	-	+	-	Weiss-adapted
COG1060	K18285	C00001	2.5.1.120	high	-	-	+	-	+	-	+	-	Weiss-adapted
COG1060	K11780	C00014	4.3.1.32	high	-	-	+	-	+	-	+	-	Weiss-adapted
COG1060	K11784	C00073	1.21.98.1	high	-	-	+	-	+	-	+	-	Weiss-adapted
COG1060	K11781	C15809	2.5.1.147	high	-	-	+	-	+	-	+	-	Weiss-adapted
COG1062	K00001	C02909	1.1.1.1	high	+	-	-	-	-	-	-	-	Weiss-adapted
COG1062	K00001	C07645	1.1.1.1	high	+	-	-	-	-	-	-	-	Weiss-adapted
COG1062	K00001	C06613	1.1.1.1	high	+	-	-	-	-	-	-	-	Weiss-adapted
COG1062	K00001	C00756	1.1.1.1	high	+	-	-	-	-	-	-	-	Weiss-adapted
COG1062	K00001	C00114	1.1.1.1	high	+	-	-	-	-	-	-	-	Weiss-adapted
COG1062	K00001	C14090	1.1.1.1	high	+	-	-	-	-	-	-	-	Weiss-adapted
COG1062	K00001	C07490	1.1.1.1	high	+	-	-	-	-	-	-	-	Weiss-adapted
COG1062	K00001	C14089	1.1.1.1	high	+	-	-	-	-	-	-	-	Weiss-adapted
COG1062	K00001	C16348	1.1.1.1	high	+	-	-	-	-	-	-	-	Weiss-adapted
COG1062	K00001	C00001	1.1.1.1	high	+	-	-	-	-	-	-	-	Weiss-adapted
COG1062	K00001	C00084	1.1.1.1	high	+	-	-	-	-	-	-	-	Weiss-adapted
COG1062	K00001	C00469	1.1.1.1	high	+	-	-	-	-	-	-	-	Weiss-adapted
COG1062	K00001	C06899	1.1.1.1	high	+	-	-	-	-	-	-	-	Weiss-adapted
COG1062	K00001	C00576	1.1.1.1	high	+	-	-	-	-	-	-	-	Weiss-adapted
COG1062	K00001	C08492	1.1.1.1	high	+	-	-	-	-	-	-	-	Weiss-adapted
COG1062	K00001	C06611	1.1.1.1	high	+	-	-	-	-	-	-	-	Weiss-adapted
COG1062	K00001	C14099	1.1.1.1	high	+	-	-	-	-	-	-	-	Weiss-adapted
COG1062	K00001	C16551	1.1.1.1	high	+	-	-	-	-	-	-	-	Weiss-adapted
COG1062	K00001	C06612	1.1.1.1	high	+	-	-	-	-	-	-	-	Weiss-adapted
COG1062	K00001	C01545	1.1.1.1	high	+	-	-	-	-	-	-	-	Weiss-adapted
COG1062	K00001	C16310	1.1.1.1	high	+	-	-	-	-	-	-	-	Weiss-adapted
COG1062	K00001	C16586	1.1.1.1	high	+	-	-	-	-	-	-	-	Weiss-adapted
COG1062	K00001	C16587	1.1.1.1	high	+	-	-	-	-	-	-	-	Weiss-adapted
COG1063	K00001	C16310	1.1.1.1	high	-	-	+	-	-	+	-	+	Weiss-adapted
COG1063	K00001	C14090	1.1.1.1	high	-	-	+	-	-	+	-	+	Weiss-adapted
COG1063	K00001	C06899	1.1.1.1	high	-	-	+	-	-	+	-	+	Weiss-adapted
COG1063	K00001	C07645	1.1.1.1	high	-	-	+	-	-	+	-	+	Weiss-adapted
COG1063	K00001	C06613	1.1.1.1	high	-	-	+	-	-	+	-	+	Weiss-adapted
COG1063	K00001	C00469	1.1.1.1	high	-	-	+	-	-	+	-	+	Weiss-adapted
COG1063	K00001	C06611	1.1.1.1	high	-	-	+	-	-	+	-	+	Weiss-adapted
COG1063	K23259	C00207	1.1.1.80	high	-	-	+	-	-	+	-	+	Weiss-adapted
COG1063	K00004	C00810	1.1.1.303	high	-	-	+	-	-	+	-	+	Weiss-adapted
COG1063	K00060	C00188	1.1.1.103	high	-	-	+	-	-	+	-	+	Weiss-adapted
COG1063	K00001	C07490	1.1.1.1	high	-	-	+	-	-	+	-	+	Weiss-adapted
COG1063	K00001	C08492	1.1.1.1	high	-	-	+	-	-	+	-	+	Weiss-adapted
COG1063	K00001	C00576	1.1.1.1	high	-	-	+	-	-	+	-	+	Weiss-adapted
COG1063	K00001	C01545	1.1.1.1	high	-	-	+	-	-	+	-	+	Weiss-adapted
COG1063	K00060	C03508	1.1.1.103	high	-	-	+	-	-	+	-	+	Weiss-adapted
COG1063	K23259	C01845	1.1.1.80	high	-	-	+	-	-	+	-	+	Weiss-adapted
COG1063	K00001	C00114	1.1.1.1	high	-	-	+	-	-	+	-	+	Weiss-adapted
COG1063	K00004	C00741	1.1.1.303	high	-	-	+	-	-	+	-	+	Weiss-adapted
COG1063	K00001	C16551	1.1.1.1	high	-	-	+	-	-	+	-	+	Weiss-adapted
COG1063	K00001	C00084	1.1.1.1	high	-	-	+	-	-	+	-	+	Weiss-adapted
COG1063	K00001	C14099	1.1.1.1	high	-	-	+	-	-	+	-	+	Weiss-adapted
COG1063	K00001	C00001	1.1.1.1	high	-	-	+	-	-	+	-	+	Weiss-adapted
COG1063	K00004	C03044	1.1.1.4	high	-	-	+	-	-	+	-	+	Weiss-adapted
COG1063	K00001	C06612	1.1.1.1	high	-	-	+	-	-	+	-	+	Weiss-adapted
COG1063	K00001	C02909	1.1.1.1	high	-	-	+	-	-	+	-	+	Weiss-adapted
COG1063	K00001	C16587	1.1.1.1	high	-	-	+	-	-	+	-	+	Weiss-adapted
COG1063	K00001	C16586	1.1.1.1	high	-	-	+	-	-	+	-	+	Weiss-adapted
COG1063	K00001	C14089	1.1.1.1	high	-	-	+	-	-	+	-	+	Weiss-adapted
COG1063	K00001	C16348	1.1.1.1	high	-	-	+	-	-	+	-	+	Weiss-adapted
COG1063	K00004	C00810	1.1.1.4	high	-	-	+	-	-	+	-	+	Weiss-adapted
COG1063	K00001	C00756	1.1.1.1	high	-	-	+	-	-	+	-	+	Weiss-adapted
COG1064	K00001	C07645	1.1.1.1	high	+	-	-	-	-	+	-	+	Weiss-adapted
COG1064	K00001	C06899	1.1.1.1	high	+	-	-	-	-	+	-	+	Weiss-adapted
COG1064	K13953	C16586	1.1.1.1	high	+	-	-	-	-	+	-	+	Weiss-adapted
COG1064	K00001	C00469	1.1.1.1	high	+	-	-	-	-	+	-	+	Weiss-adapted
COG1064	K13953	C16587	1.1.1.1	high	+	-	-	-	-	+	-	+	Weiss-adapted
COG1064	K13953	C00084	1.1.1.1	high	+	-	-	-	-	+	-	+	Weiss-adapted
COG1064	K13953	C06613	1.1.1.1	high	+	-	-	-	-	+	-	+	Weiss-adapted
COG1064	K00001	C14090	1.1.1.1	high	+	-	-	-	-	+	-	+	Weiss-adapted
COG1064	K13953	C00756	1.1.1.1	high	+	-	-	-	-	+	-	+	Weiss-adapted
COG1064	K00001	C08492	1.1.1.1	high	+	-	-	-	-	+	-	+	Weiss-adapted
COG1064	K00001	C00576	1.1.1.1	high	+	-	-	-	-	+	-	+	Weiss-adapted
COG1064	K13953	C06611	1.1.1.1	high	+	-	-	-	-	+	-	+	Weiss-adapted
COG1064	K00001	C07490	1.1.1.1	high	+	-	-	-	-	+	-	+	Weiss-adapted
COG1064	K13953	C07490	1.1.1.1	high	+	-	-	-	-	+	-	+	Weiss-adapted
COG1064	K13953	C00114	1.1.1.1	high	+	-	-	-	-	+	-	+	Weiss-adapted
COG1064	K18382	C00207	NA	high	+	-	-	-	-	+	-	+	Weiss-adapted
COG1064	K13953	C00576	1.1.1.1	high	+	-	-	-	-	+	-	+	Weiss-adapted
COG1064	K00001	C16310	1.1.1.1	high	+	-	-	-	-	+	-	+	Weiss-adapted
COG1064	K00001	C00756	1.1.1.1	high	+	-	-	-	-	+	-	+	Weiss-adapted
COG1064	K00001	C16348	1.1.1.1	high	+	-	-	-	-	+	-	+	Weiss-adapted
COG1064	K00001	C14089	1.1.1.1	high	+	-	-	-	-	+	-	+	Weiss-adapted
COG1064	K13979	C00116	1.1.1.2	high	+	-	-	-	-	+	-	+	Weiss-adapted
COG1064	K00001	C00114	1.1.1.1	high	+	-	-	-	-	+	-	+	Weiss-adapted
COG1064	K00001	C06611	1.1.1.1	high	+	-	-	-	-	+	-	+	Weiss-adapted
COG1064	K13953	C14090	1.1.1.1	high	+	-	-	-	-	+	-	+	Weiss-adapted
COG1064	K13953	C00001	1.1.1.1	high	+	-	-	-	-	+	-	+	Weiss-adapted
COG1064	K13953	C06899	1.1.1.1	high	+	-	-	-	-	+	-	+	Weiss-adapted
COG1064	K13953	C16348	1.1.1.1	high	+	-	-	-	-	+	-	+	Weiss-adapted
COG1064	K00001	C06613	1.1.1.1	high	+	-	-	-	-	+	-	+	Weiss-adapted
COG1064	K00001	C02909	1.1.1.1	high	+	-	-	-	-	+	-	+	Weiss-adapted
COG1064	K00001	C16587	1.1.1.1	high	+	-	-	-	-	+	-	+	Weiss-adapted
COG1064	K13979	C06103	1.1.1.2	high	+	-	-	-	-	+	-	+	Weiss-adapted
COG1064	K13953	C06612	1.1.1.1	high	+	-	-	-	-	+	-	+	Weiss-adapted
COG1064	K13953	C08492	1.1.1.1	high	+	-	-	-	-	+	-	+	Weiss-adapted
COG1064	K13953	C16551	1.1.1.1	high	+	-	-	-	-	+	-	+	Weiss-adapted
COG1064	K13953	C02909	1.1.1.1	high	+	-	-	-	-	+	-	+	Weiss-adapted
COG1064	K13953	C14089	1.1.1.1	high	+	-	-	-	-	+	-	+	Weiss-adapted
COG1064	K13979	C00577	1.1.1.2	high	+	-	-	-	-	+	-	+	Weiss-adapted
COG1064	K00001	C06612	1.1.1.1	high	+	-	-	-	-	+	-	+	Weiss-adapted
COG1064	K13979	C00084	1.1.1.2	high	+	-	-	-	-	+	-	+	Weiss-adapted
COG1064	K00001	C16586	1.1.1.1	high	+	-	-	-	-	+	-	+	Weiss-adapted
COG1064	K00001	C01545	1.1.1.1	high	+	-	-	-	-	+	-	+	Weiss-adapted
COG1064	K00001	C16551	1.1.1.1	high	+	-	-	-	-	+	-	+	Weiss-adapted
COG1064	K00001	C14099	1.1.1.1	high	+	-	-	-	-	+	-	+	Weiss-adapted
COG1064	K13953	C07645	1.1.1.1	high	+	-	-	-	-	+	-	+	Weiss-adapted
COG1064	K18382	C01845	NA	high	+	-	-	-	-	+	-	+	Weiss-adapted
COG1064	K13953	C16310	1.1.1.1	high	+	-	-	-	-	+	-	+	Weiss-adapted
COG1064	K13979	C06102	1.1.1.2	high	+	-	-	-	-	+	-	+	Weiss-adapted
COG1064	K00001	C00084	1.1.1.1	high	+	-	-	-	-	+	-	+	Weiss-adapted
COG1064	K13953	C01545	1.1.1.1	high	+	-	-	-	-	+	-	+	Weiss-adapted
COG1064	K13953	C00469	1.1.1.1	high	+	-	-	-	-	+	-	+	Weiss-adapted
COG1064	K00001	C00001	1.1.1.1	high	+	-	-	-	-	+	-	+	Weiss-adapted
COG1064	K13953	C14099	1.1.1.1	high	+	-	-	-	-	+	-	+	Weiss-adapted
COG1064	K13979	C00469	1.1.1.2	high	+	-	-	-	-	+	-	+	Weiss-adapted
COG1071	K00161	C00022	1.2.4.1	high	-	-	-	+	+	+	-	-	Weiss-adapted
COG1071	K00161	C00011	1.2.4.1	high	-	-	-	+	+	+	-	-	Weiss-adapted
COG1075	K01046	C00001	3.1.1.3	high	-	-	-	-	-	+	-	-	Weiss-adapted
COG1082	K03335	C00001	4.2.1.44	high	-	-	-	-	-	+	-	-	Weiss-adapted
COG1083	K18431	C00013	2.7.7.82	high	+	-	-	-	-	+	-	-	Weiss-adapted
COG1088	K01710	C00001	4.2.1.46	high	+	-	-	-	-	+	-	+	Weiss-adapted
COG1089	K01711	C00001	4.2.1.47	high	+	-	-	-	-	+	-	+	Weiss-adapted
COG1104	K04487	C00097	2.8.1.7	high	+	-	+	-	-	+	-	-	Weiss-adapted
COG1104	K04487	C00041	2.8.1.7	high	+	-	+	-	-	+	-	-	Weiss-adapted
COG1109	K16881	C00013	2.7.7.13	high	+	+	+	-	+	-	-	-	Weiss-adapted
COG1126	K06857	C20679	7.3.2.6	high	+	-	-	-	-	-	-	-	Weiss-adapted
COG1126	K06857	C00009	7.3.2.6	high	+	-	-	-	-	-	-	-	Weiss-adapted
COG1126	K06857	C00001	7.3.2.6	high	+	-	-	-	-	-	-	-	Weiss-adapted
COG1140	K00371	C00001	1.7.5.1	high	-	-	-	-	+	-	+	-	Weiss-adapted
COG1140	K00371	C00088	1.7.5.1	high	-	-	-	-	+	-	+	-	Weiss-adapted
COG1140	K00371	C00244	1.7.5.1	high	-	-	-	-	+	-	+	-	Weiss-adapted
COG1142	K00196	C16399	NA	high	+	-	-	-	-	-	-	-	Weiss-adapted
COG1142	K00196	C00237	NA	high	+	-	-	-	-	-	-	-	Weiss-adapted
COG1142	K00196	C00011	NA	high	+	-	-	-	-	-	-	-	Weiss-adapted
COG1142	K00196	C00001	NA	high	+	-	-	-	-	-	-	-	Weiss-adapted
COG1142	K00196	C16396	NA	high	+	-	-	-	-	-	-	-	Weiss-adapted
COG1144	K00188	C00011	1.2.7.7	high	-	-	-	-	+	-	-	-	Weiss-adapted
COG1144	K00188	C00671	1.2.7.7	high	-	-	-	-	+	-	-	-	Weiss-adapted
COG1144	K00171	C00022	1.2.7.1	high	-	-	-	-	+	-	-	-	Weiss-adapted
COG1144	K00171	C16399	1.2.7.1	high	-	-	-	-	+	-	-	-	Weiss-adapted
COG1144	K00171	C00109	1.2.7.1	high	-	-	-	-	+	-	-	-	Weiss-adapted
COG1144	K00171	C16396	1.2.7.1	high	-	-	-	-	+	-	-	-	Weiss-adapted
COG1144	K00188	C00233	1.2.7.7	high	-	-	-	-	+	-	-	-	Weiss-adapted
COG1144	K00176	C00011	1.2.7.3	high	-	-	-	-	+	-	-	-	Weiss-adapted
COG1144	K00171	C00011	1.2.7.1	high	-	-	-	-	+	-	-	-	Weiss-adapted
COG1144	K00188	C00141	1.2.7.7	high	-	-	-	-	+	-	-	-	Weiss-adapted
COG1145	K23976	C00283	NA	high	+	-	+	-	-	+	+	-	Weiss-adapted
COG1145	K23976	C00441	NA	high	+	-	+	-	-	+	+	-	Weiss-adapted
COG1145	K23976	C00155	NA	high	+	-	+	-	-	+	+	-	Weiss-adapted
COG1145	K23976	C00001	NA	high	+	-	+	-	-	+	+	-	Weiss-adapted
COG1148	K03388	C00011	1.8.98.6	high	+	-	-	-	-	-	-	-	Weiss-adapted
COG1148	K03388	C03576	1.8.98.6	high	+	-	-	-	-	-	-	-	Weiss-adapted
COG1148	K03388	C03576	1.8.98.4	high	+	-	-	-	-	-	-	-	Weiss-adapted
COG1148	K03388	C03576	1.8.7.3	high	+	-	-	-	-	-	-	-	Weiss-adapted
COG1148	K03388	C00058	1.8.98.6	high	+	-	-	-	-	-	-	-	Weiss-adapted
COG1148	K03388	C03576	1.8.98.5	high	+	-	-	-	-	-	-	-	Weiss-adapted
COG1148	K03388	C00282	1.8.98.5	high	+	-	-	-	-	-	-	-	Weiss-adapted
COG1162	K06949	C00001	3.1.3.100	high	-	-	-	-	+	+	+	+	Weiss-adapted
COG1162	K06949	C00378	3.1.3.100	high	-	-	-	-	+	+	+	+	Weiss-adapted
COG1162	K06949	C00009	3.1.3.100	high	-	-	-	-	+	+	+	+	Weiss-adapted
COG1162	K06949	C01081	3.1.3.100	high	-	-	-	-	+	+	+	+	Weiss-adapted
COG1168	K14155	C00022	4.4.1.13	high	-	-	-	-	+	+	-	-	Weiss-adapted
COG1168	K14155	C00001	4.4.1.13	high	-	-	-	-	+	+	-	-	Weiss-adapted
COG1168	K14155	C00014	4.4.1.13	high	-	-	-	-	+	+	-	-	Weiss-adapted
COG1168	K14155	C05703	4.4.1.13	high	-	-	-	-	+	+	-	-	Weiss-adapted
COG1168	K14155	C00097	4.4.1.13	high	-	-	-	-	+	+	-	-	Weiss-adapted
COG1168	K14155	C05689	4.4.1.13	high	-	-	-	-	+	+	-	-	Weiss-adapted
COG1168	K14155	C00155	4.4.1.13	high	-	-	-	-	+	+	-	-	Weiss-adapted
COG1168	K14155	C01962	4.4.1.13	high	-	-	-	-	+	+	-	-	Weiss-adapted
COG1168	K14155	C00283	4.4.1.13	high	-	-	-	-	+	+	-	-	Weiss-adapted
COG1168	K14155	C05698	4.4.1.13	high	-	-	-	-	+	+	-	-	Weiss-adapted
COG1171	K01754	C00109	4.3.1.19	high	+	-	+	-	+	+	-	-	Weiss-adapted
COG1171	K01754	C17234	4.3.1.19	high	+	-	+	-	+	+	-	-	Weiss-adapted
COG1171	K01754	C20905	4.3.1.19	high	+	-	+	-	+	+	-	-	Weiss-adapted
COG1171	K01754	C00014	4.3.1.19	high	+	-	+	-	+	+	-	-	Weiss-adapted
COG1171	K01754	C00065	4.3.1.19	high	+	-	+	-	+	+	-	-	Weiss-adapted
COG1171	K01754	C00188	4.3.1.19	high	+	-	+	-	+	+	-	-	Weiss-adapted
COG1171	K01754	C00022	4.3.1.19	high	+	-	+	-	+	+	-	-	Weiss-adapted
COG1171	K01754	C00001	4.3.1.19	high	+	-	+	-	+	+	-	-	Weiss-adapted
COG1180	K04069	C00073	1.97.1.4	high	-	-	-	-	+	-	-	-	Weiss-adapted
COG1181	K01921	C00133	6.3.2.4	high	+	-	+	+	+	+	-	-	Weiss-adapted
COG1181	K01921	C00009	6.3.2.4	high	+	-	+	+	+	+	-	-	Weiss-adapted
COG1190	K04567	C00047	6.1.1.6	high	+	-	+	-	-	+	-	+	Weiss-adapted
COG1190	K04567	C00013	6.1.1.6	high	+	-	+	-	-	+	-	+	Weiss-adapted
COG1208	K23144	C00013	2.7.7.23	high	+	-	+	-	+	+	-	-	Weiss-adapted
COG1208	K00966	C00013	2.7.7.13	high	+	-	+	-	+	+	-	-	Weiss-adapted
COG1208	K00978	C00013	2.7.7.33	high	+	-	+	-	+	+	-	-	Weiss-adapted
COG1208	K16881	C00013	2.7.7.13	high	+	-	+	-	+	+	-	-	Weiss-adapted
COG1208	K23144	C00013	2.7.7.24	high	+	-	+	-	+	+	-	-	Weiss-adapted
COG1208	K23144	C00013	2.7.7.83	high	+	-	+	-	+	+	-	-	Weiss-adapted
COG1209	K00973	C00013	2.7.7.24	high	+	-	-	-	+	+	+	-	Weiss-adapted
COG1210	K00963	C00013	2.7.7.9	high	+	-	-	-	-	-	-	-	Weiss-adapted
COG1211	K21030	C00013	2.7.7.40	high	-	-	-	-	+	+	-	-	Weiss-adapted
COG1211	K21681	C00013	2.7.7.40	high	-	-	-	-	+	+	-	-	Weiss-adapted
COG1213	K01009	C21785	2.7.7.103	high	+	-	-	-	+	-	+	-	Weiss-adapted
COG1213	K01009	C00013	2.7.7.103	high	+	-	-	-	+	-	+	-	Weiss-adapted
COG1213	K23992	C00013	2.7.7.74	high	+	-	-	-	+	-	+	-	Weiss-adapted
COG1218	K01082	C00009	3.1.3.7	high	-	-	-	-	+	-	-	-	Weiss-adapted
COG1218	K01082	C00001	3.1.3.7	high	-	-	-	-	+	-	-	-	Weiss-adapted
COG1228	K01468	C00001	3.5.2.7	high	+	-	-	-	+	+	-	+	Weiss-adapted
COG1228	K01468	C03680	3.5.2.7	high	+	-	-	-	+	+	-	+	Weiss-adapted
COG1229	K00200	C00011	1.2.7.12	high	-	-	-	-	-	-	+	-	Weiss-adapted
COG1229	K00200	C00058	1.2.7.12	high	-	-	-	-	-	-	+	-	Weiss-adapted
COG1229	K00200	C00001	1.2.7.12	high	-	-	-	-	-	-	+	-	Weiss-adapted
COG1235	K06167	C00001	3.1.4.55	high	+	-	-	-	-	+	+	+	Weiss-adapted
COG1235	K06167	C20440	3.1.4.55	high	+	-	-	-	-	+	+	+	Weiss-adapted
COG1237	K06897	C04807	2.5.1.105	high	+	-	-	-	-	-	-	-	Weiss-adapted
COG1237	K06897	C00013	2.5.1.105	high	+	-	-	-	-	-	-	-	Weiss-adapted
COG1239	K03404	C00001	6.6.1.1	high	+	-	-	-	-	+	-	+	Weiss-adapted
COG1239	K03405	C00001	6.6.1.1	high	+	-	-	-	-	+	-	+	Weiss-adapted
COG1239	K03404	C00009	6.6.1.1	high	+	-	-	-	-	+	-	+	Weiss-adapted
COG1239	K03405	C00009	6.6.1.1	high	+	-	-	-	-	+	-	+	Weiss-adapted
COG1249	K00382	C00011	1.8.1.4	high	+	-	+	+	+	+	-	+	Weiss-adapted
COG1249	K00382	C00248	1.8.1.4	high	+	-	+	+	+	+	-	+	Weiss-adapted
COG1250	K15016	C00001	4.2.1.17	high	-	-	-	-	-	+	+	+	Weiss-adapted
COG1251	K00362	C00088	1.7.1.15	high	+	-	+	-	-	-	-	-	Weiss-adapted
COG1251	K00362	C00014	1.7.1.15	high	+	-	+	-	-	-	-	-	Weiss-adapted
COG1251	K00362	C00001	1.7.1.15	high	+	-	+	-	-	-	-	-	Weiss-adapted
COG1271	K00425	C00007	7.1.1.7	high	-	-	+	-	-	-	-	-	Weiss-adapted
COG1271	K00425	C00001	7.1.1.7	high	-	-	+	-	-	-	-	-	Weiss-adapted
COG1274	K01596	C00074	4.1.1.32	high	+	-	-	-	-	-	-	-	Weiss-adapted
COG1274	K01596	C00011	4.1.1.32	high	+	-	-	-	-	-	-	-	Weiss-adapted
COG1294	K00426	C00001	7.1.1.7	high	-	-	-	-	-	-	+	-	Weiss-adapted
COG1294	K00426	C00007	7.1.1.7	high	-	-	-	-	-	-	+	-	Weiss-adapted
COG1304	K00467	C00007	1.13.12.4	high	-	-	+	-	+	+	+	-	Weiss-adapted
COG1304	K00467	C00001	1.13.12.4	high	-	-	+	-	+	+	+	-	Weiss-adapted
COG1304	K01823	C00235	5.3.3.2	high	-	-	+	-	+	+	+	-	Weiss-adapted
COG1304	K00467	C00186	1.13.12.4	high	-	-	+	-	+	+	+	-	Weiss-adapted
COG1304	K00467	C00033	1.13.12.4	high	-	-	+	-	+	+	+	-	Weiss-adapted
COG1304	K00467	C00011	1.13.12.4	high	-	-	+	-	+	+	+	-	Weiss-adapted
COG1304	K01823	C00129	5.3.3.2	high	-	-	+	-	+	+	+	-	Weiss-adapted
COG1310	K21140	C00097	3.13.1.6	high	-	-	-	-	-	+	-	-	Weiss-adapted
COG1310	K21140	C00001	3.13.1.6	high	-	-	-	-	-	+	-	-	Weiss-adapted
COG1312	K01686	C00001	4.2.1.8	high	-	-	-	-	-	+	-	-	Weiss-adapted
COG1319	K03519	C00237	1.2.5.3	high	+	-	-	-	-	-	-	-	Weiss-adapted
COG1319	K03519	C00011	1.2.5.3	high	+	-	-	-	-	-	-	-	Weiss-adapted
COG1319	K03519	C00001	1.2.5.3	high	+	-	-	-	-	-	-	-	Weiss-adapted
COG1328	K21636	C00001	1.1.98.6	high	-	-	-	-	+	-	+	-	Weiss-adapted
COG1328	K21636	C00058	1.1.98.6	high	-	-	-	-	+	-	+	-	Weiss-adapted
COG1328	K21636	C00011	1.1.98.6	high	-	-	-	-	+	-	+	-	Weiss-adapted
COG1335	K13995	C01384	3.5.1.107	high	+	-	+	-	-	+	-	-	Weiss-adapted
COG1335	K09020	C00011	3.5.1.110	high	+	-	+	-	-	+	-	-	Weiss-adapted
COG1335	K08281	C00153	3.5.1.19	high	+	-	+	-	-	+	-	-	Weiss-adapted
COG1335	K13995	C00014	3.5.1.107	high	+	-	+	-	-	+	-	-	Weiss-adapted
COG1335	K08281	C00253	3.5.1.19	high	+	-	+	-	-	+	-	-	Weiss-adapted
COG1335	K08281	C00001	3.5.1.19	high	+	-	+	-	-	+	-	-	Weiss-adapted
COG1335	K09020	C20254	3.5.1.110	high	+	-	+	-	-	+	-	-	Weiss-adapted
COG1335	K23359	C06555	3.5.1.84	high	+	-	+	-	-	+	-	-	Weiss-adapted
COG1335	K09020	C00001	3.5.1.110	high	+	-	+	-	-	+	-	-	Weiss-adapted
COG1335	K09020	C01563	3.5.1.110	high	+	-	+	-	-	+	-	-	Weiss-adapted
COG1335	K09020	C20250	3.5.1.110	high	+	-	+	-	-	+	-	-	Weiss-adapted
COG1335	K09020	C00014	3.5.1.110	high	+	-	+	-	-	+	-	-	Weiss-adapted
COG1335	K08281	C00014	3.5.1.19	high	+	-	+	-	-	+	-	-	Weiss-adapted
COG1335	K23359	C00001	3.5.1.84	high	+	-	+	-	-	+	-	-	Weiss-adapted
COG1335	K09020	C20256	3.5.1.110	high	+	-	+	-	-	+	-	-	Weiss-adapted
COG1335	K13995	C01596	3.5.1.107	high	+	-	+	-	-	+	-	-	Weiss-adapted
COG1335	K13995	C00001	3.5.1.107	high	+	-	+	-	-	+	-	-	Weiss-adapted
COG1335	K23359	C01010	3.5.1.84	high	+	-	+	-	-	+	-	-	Weiss-adapted
COG1335	K09020	C20249	3.5.1.110	high	+	-	+	-	-	+	-	-	Weiss-adapted
COG1335	K09020	C20231	3.5.1.110	high	+	-	+	-	-	+	-	-	Weiss-adapted
COG1335	K09020	C20253	3.5.1.110	high	+	-	+	-	-	+	-	-	Weiss-adapted
COG1335	K09020	C20232	3.5.1.110	high	+	-	+	-	-	+	-	-	Weiss-adapted
COG1335	K09020	C20255	3.5.1.110	high	+	-	+	-	-	+	-	-	Weiss-adapted
COG1335	K23359	C00014	3.5.1.84	high	+	-	+	-	-	+	-	-	Weiss-adapted
COG1348	K02588	C06547	NA	high	-	-	-	-	-	+	+	+	Weiss-adapted
COG1348	K02588	C00282	NA	high	-	-	-	-	-	+	+	+	Weiss-adapted
COG1348	K02588	C00009	NA	high	-	-	-	-	-	+	+	+	Weiss-adapted
COG1348	K02588	C00014	NA	high	-	-	-	-	-	+	+	+	Weiss-adapted
COG1348	K02588	C00001	NA	high	-	-	-	-	-	+	+	+	Weiss-adapted
COG1348	K02588	C01548	NA	high	-	-	-	-	-	+	+	+	Weiss-adapted
COG1348	K02588	C00697	NA	high	-	-	-	-	-	+	+	+	Weiss-adapted
COG1350	K06001	C00118	4.2.1.20	high	+	-	-	-	+	-	-	-	Weiss-adapted
COG1350	K06001	C00065	4.2.1.20	high	+	-	-	-	+	-	-	-	Weiss-adapted
COG1350	K06001	C00001	4.2.1.20	high	+	-	-	-	+	-	-	-	Weiss-adapted
COG1364	K00620	C00077	2.3.1.35	high	-	-	-	-	+	-	-	-	Weiss-adapted
COG1384	K04566	C00047	6.1.1.6	high	-	-	-	-	-	+	-	+	Weiss-adapted
COG1384	K04566	C00013	6.1.1.6	high	-	-	-	-	-	+	-	+	Weiss-adapted
COG1387	K04486	C00860	3.1.3.15	high	-	-	+	-	+	+	-	-	Weiss-adapted
COG1387	K04486	C00009	3.1.3.15	high	-	-	+	-	+	+	-	-	Weiss-adapted
COG1387	K04486	C00001	3.1.3.15	high	-	-	+	-	+	+	-	-	Weiss-adapted
COG1387	K04486	C01100	3.1.3.15	high	-	-	+	-	+	+	-	-	Weiss-adapted
COG1409	K03651	C00001	3.1.4.53	high	-	-	-	-	-	+	-	-	Weiss-adapted
COG1410	K00548	C05698	2.1.1.13	high	-	-	-	-	+	+	-	-	Weiss-adapted
COG1410	K00548	C05335	2.1.1.13	high	-	-	-	-	+	+	-	-	Weiss-adapted
COG1410	K00548	C00155	2.1.1.13	high	-	-	-	-	+	+	-	-	Weiss-adapted
COG1410	K00548	C00073	2.1.1.13	high	-	-	-	-	+	+	-	-	Weiss-adapted
COG1427	K11782	C00001	4.2.1.151	high	-	-	-	-	-	+	+	-	Weiss-adapted
COG1441	K02549	C00001	4.2.1.113	high	-	-	-	-	-	+	+	-	Weiss-adapted
COG1443	K01823	C00129	5.3.3.2	high	-	-	-	-	+	+	+	-	Weiss-adapted
COG1443	K01823	C00235	5.3.3.2	high	-	-	-	-	+	+	+	-	Weiss-adapted
COG1446	K13051	C00152	3.5.1.1	high	+	-	-	-	-	+	-	-	Weiss-adapted
COG1446	K13051	C00001	3.5.1.1	high	+	-	-	-	-	+	-	-	Weiss-adapted
COG1446	K13051	C00014	3.5.1.1	high	+	-	-	-	-	+	-	-	Weiss-adapted
COG1454	K00001	C06899	1.1.1.1	high	-	-	+	-	-	+	-	-	Weiss-adapted
COG1454	K00001	C14090	1.1.1.1	high	-	-	+	-	-	+	-	-	Weiss-adapted
COG1454	K00001	C06611	1.1.1.1	high	-	-	+	-	-	+	-	-	Weiss-adapted
COG1454	K00001	C00114	1.1.1.1	high	-	-	+	-	-	+	-	-	Weiss-adapted
COG1454	K00001	C00576	1.1.1.1	high	-	-	+	-	-	+	-	-	Weiss-adapted
COG1454	K00001	C16310	1.1.1.1	high	-	-	+	-	-	+	-	-	Weiss-adapted
COG1454	K00001	C01545	1.1.1.1	high	-	-	+	-	-	+	-	-	Weiss-adapted
COG1454	K00001	C07645	1.1.1.1	high	-	-	+	-	-	+	-	-	Weiss-adapted
COG1454	K00001	C00756	1.1.1.1	high	-	-	+	-	-	+	-	-	Weiss-adapted
COG1454	K00001	C00084	1.1.1.1	high	-	-	+	-	-	+	-	-	Weiss-adapted
COG1454	K00001	C06612	1.1.1.1	high	-	-	+	-	-	+	-	-	Weiss-adapted
COG1454	K00001	C14099	1.1.1.1	high	-	-	+	-	-	+	-	-	Weiss-adapted
COG1454	K00001	C00469	1.1.1.1	high	-	-	+	-	-	+	-	-	Weiss-adapted
COG1454	K00001	C08492	1.1.1.1	high	-	-	+	-	-	+	-	-	Weiss-adapted
COG1454	K00001	C16551	1.1.1.1	high	-	-	+	-	-	+	-	-	Weiss-adapted
COG1454	K00001	C16348	1.1.1.1	high	-	-	+	-	-	+	-	-	Weiss-adapted
COG1454	K00001	C14089	1.1.1.1	high	-	-	+	-	-	+	-	-	Weiss-adapted
COG1454	K00001	C07490	1.1.1.1	high	-	-	+	-	-	+	-	-	Weiss-adapted
COG1454	K00001	C06613	1.1.1.1	high	-	-	+	-	-	+	-	-	Weiss-adapted
COG1454	K00001	C16587	1.1.1.1	high	-	-	+	-	-	+	-	-	Weiss-adapted
COG1454	K00001	C02909	1.1.1.1	high	-	-	+	-	-	+	-	-	Weiss-adapted
COG1454	K00001	C00001	1.1.1.1	high	-	-	+	-	-	+	-	-	Weiss-adapted
COG1454	K00001	C16586	1.1.1.1	high	-	-	+	-	-	+	-	-	Weiss-adapted
COG1465	K11646	C00014	1.4.1.24	high	-	-	-	-	+	-	-	-	Weiss-adapted
COG1465	K11646	C00001	1.4.1.24	high	-	-	-	-	+	-	-	-	Weiss-adapted
COG1469	K17488	C00013	3.5.4.39	high	-	-	-	-	+	-	-	-	Weiss-adapted
COG1469	K17488	C00001	3.5.4.39	high	-	-	-	-	+	-	-	-	Weiss-adapted
COG1469	K17488	C00058	3.5.4.39	high	-	-	-	-	+	-	-	-	Weiss-adapted
COG1472	K01207	C00001	3.2.1.52	high	+	-	+	-	-	+	-	-	Weiss-adapted
COG1472	K05349	C00001	3.2.1.21	high	+	-	+	-	-	+	-	-	Weiss-adapted
COG1472	K05349	C02659	3.2.1.21	high	+	-	+	-	-	+	-	-	Weiss-adapted
COG1472	K05349	C18796	3.2.1.21	high	+	-	+	-	-	+	-	-	Weiss-adapted
COG1472	K05349	C03742	3.2.1.21	high	+	-	+	-	-	+	-	-	Weiss-adapted
COG1472	K05349	C00561	3.2.1.21	high	+	-	+	-	-	+	-	-	Weiss-adapted
COG1475	K23370	C00065	2.7.1.226	high	+	-	+	-	+	+	-	-	Weiss-adapted
COG1475	K23370	C01005	2.7.1.226	high	+	-	+	-	+	+	-	-	Weiss-adapted
COG1488	K00763	C00253	6.3.4.21	high	-	-	+	-	+	+	-	-	Weiss-adapted
COG1488	K00763	C00001	6.3.4.21	high	-	-	+	-	+	+	-	-	Weiss-adapted
COG1488	K00763	C00009	6.3.4.21	high	-	-	+	-	+	+	-	-	Weiss-adapted
COG1488	K00763	C00013	6.3.4.21	high	-	-	+	-	+	+	-	-	Weiss-adapted
COG1492	K02232	C00001	6.3.5.10	high	+	-	-	-	-	-	-	-	Weiss-adapted
COG1492	K02232	C00009	6.3.5.10	high	+	-	-	-	-	-	-	-	Weiss-adapted
COG1492	K02232	C00064	6.3.5.10	high	+	-	-	-	-	-	-	-	Weiss-adapted
COG1502	K06131	C00116	NA	high	+	-	+	-	+	-	-	-	Weiss-adapted
COG1522	K22225	C00011	4.1.1.111	high	-	-	-	-	+	+	+	-	Weiss-adapted
COG1523	K01214	C00001	3.2.1.68	high	-	-	-	-	+	-	-	-	Weiss-adapted
COG1529	K03520	C00011	1.2.5.3	high	-	-	-	-	-	+	-	-	Weiss-adapted
COG1529	K03520	C00001	1.2.5.3	high	-	-	-	-	-	+	-	-	Weiss-adapted
COG1529	K03520	C00237	1.2.5.3	high	-	-	-	-	-	+	-	-	Weiss-adapted
COG1540	K07160	C00009	3.5.2.9	high	-	-	-	-	-	+	-	-	Weiss-adapted
COG1540	K07160	C00001	3.5.2.9	high	-	-	-	-	-	+	-	-	Weiss-adapted
COG1540	K07160	C01879	3.5.2.9	high	-	-	-	-	-	+	-	-	Weiss-adapted
COG1541	K01912	C00013	6.2.1.30	high	+	-	-	-	-	-	+	-	Weiss-adapted
COG1541	K01912	C07086	6.2.1.30	high	+	-	-	-	-	-	+	-	Weiss-adapted
COG1546	K03742	C00001	3.5.1.42	high	+	-	+	-	-	+	-	-	Weiss-adapted
COG1546	K03743	C00014	3.5.1.42	high	+	-	+	-	-	+	-	-	Weiss-adapted
COG1546	K03743	C00001	3.5.1.42	high	+	-	+	-	-	+	-	-	Weiss-adapted
COG1546	K03742	C00014	3.5.1.42	high	+	-	+	-	-	+	-	-	Weiss-adapted
COG1562	K02291	C00013	2.5.1.32	high	-	-	-	-	+	+	-	-	Weiss-adapted
COG1587	K01719	C00001	4.2.1.75	high	-	-	+	-	-	-	-	-	Weiss-adapted
COG1587	K13542	C00001	4.2.1.75	high	-	-	+	-	-	-	-	-	Weiss-adapted
COG1600	K18979	C00001	1.17.99.6	high	-	-	-	-	+	-	-	-	Weiss-adapted
COG1605	K14170	C00001	4.2.1.51	high	+	-	+	-	+	+	+	+	Weiss-adapted
COG1605	K14170	C00079	4.2.1.51	high	+	-	+	-	+	+	+	+	Weiss-adapted
COG1605	K14170	C00011	4.2.1.51	high	+	-	+	-	+	+	+	+	Weiss-adapted
COG1605	K14170	C00166	4.2.1.51	high	+	-	+	-	+	+	+	+	Weiss-adapted
COG1605	K14187	C00011	1.3.1.12	high	+	-	+	-	+	+	+	+	Weiss-adapted
COG1606	K06864	C00013	4.4.1.37	high	+	-	-	-	+	-	-	-	Weiss-adapted
COG1608	K06981	C00129	2.7.4.26	high	-	-	-	-	+	-	-	-	Weiss-adapted
COG1608	K06981	C20345	2.7.4.26	high	-	-	-	-	+	-	-	-	Weiss-adapted
COG1618	K06928	C00001	3.6.1.15	high	-	-	-	-	-	+	-	+	Weiss-adapted
COG1618	K06928	C00009	3.6.1.15	high	-	-	-	-	-	+	-	+	Weiss-adapted
COG1618	K06928	C01081	3.6.1.15	high	-	-	-	-	-	+	-	+	Weiss-adapted
COG1622	K02275	C00001	7.1.1.9	high	-	-	-	-	-	+	-	-	Weiss-adapted
COG1622	K02275	C00007	7.1.1.9	high	-	-	-	-	-	+	-	-	Weiss-adapted
COG1635	K22699	C00283	2.4.2.59	high	-	-	-	-	-	+	-	+	Weiss-adapted
COG1635	K22699	C00001	2.4.2.59	high	-	-	-	-	-	+	-	+	Weiss-adapted
COG1635	K22699	C00037	2.4.2.59	high	-	-	-	-	-	+	-	+	Weiss-adapted
COG1635	K22699	C00153	2.4.2.59	high	-	-	-	-	-	+	-	+	Weiss-adapted
COG1654	K03524	C00013	6.3.4.15	high	-	-	-	+	-	+	-	+	Weiss-adapted
COG1654	K03524	C00120	6.3.4.15	high	-	-	-	+	-	+	-	+	Weiss-adapted
COG1670	K00657	C00134	2.3.1.57	high	+	-	+	-	+	+	-	-	Weiss-adapted
COG1670	K00657	C02714	2.3.1.57	high	+	-	+	-	+	+	-	-	Weiss-adapted
COG1691	K06898	C00288	2.5.1.143	high	-	-	-	-	+	-	-	-	Weiss-adapted
COG1712	K06989	C00001	1.4.1.21	high	-	-	-	-	+	-	-	-	Weiss-adapted
COG1712	K06989	C05840	1.4.1.21	high	-	-	-	-	+	-	-	-	Weiss-adapted
COG1712	K06989	C00014	1.4.1.21	high	-	-	-	-	+	-	-	-	Weiss-adapted
COG1760	K01752	C02218	4.3.1.17	high	+	-	-	-	+	+	-	-	Weiss-adapted
COG1760	K01752	C00022	4.3.1.17	high	+	-	-	-	+	+	-	-	Weiss-adapted
COG1760	K01752	C00014	4.3.1.17	high	+	-	-	-	+	+	-	-	Weiss-adapted
COG1760	K01752	C00001	4.3.1.17	high	+	-	-	-	+	+	-	-	Weiss-adapted
COG1760	K01752	C20904	4.3.1.17	high	+	-	-	-	+	+	-	-	Weiss-adapted
COG1760	K01752	C00065	4.3.1.17	high	+	-	-	-	+	+	-	-	Weiss-adapted
COG1767	K05966	C00147	2.4.2.52	high	+	-	+	-	-	-	-	-	Weiss-adapted
COG1778	K03270	C00009	3.1.3.45	high	-	-	-	-	-	+	-	+	Weiss-adapted
COG1778	K03270	C00001	3.1.3.45	high	-	-	-	-	-	+	-	+	Weiss-adapted
COG1781	K00610	C00169	NA	high	+	-	-	-	+	-	-	-	Weiss-adapted
COG1781	K00610	C00009	NA	high	+	-	-	-	+	-	-	-	Weiss-adapted
COG1786	K09128	C22453	NA	high	-	-	-	-	+	+	-	-	Weiss-adapted
COG1786	K09128	C00001	NA	high	-	-	-	-	+	+	-	-	Weiss-adapted
COG1793	K01971	C00013	6.5.1.1	high	+	-	-	-	-	+	-	+	Weiss-adapted
COG1794	K25316	C00739	5.1.1.10	high	-	-	-	-	+	+	-	-	Weiss-adapted
COG1794	K25316	C00097	5.1.1.10	high	-	-	-	-	+	+	-	-	Weiss-adapted
COG1794	K25316	C00793	5.1.1.10	high	-	-	-	-	+	+	-	-	Weiss-adapted
COG1794	K25316	C00077	5.1.1.10	high	-	-	-	-	+	+	-	-	Weiss-adapted
COG1794	K25316	C00819	5.1.1.10	high	-	-	-	-	+	+	-	-	Weiss-adapted
COG1794	K25316	C00792	5.1.1.10	high	-	-	-	-	+	+	-	-	Weiss-adapted
COG1794	K25316	C00740	5.1.1.10	high	-	-	-	-	+	+	-	-	Weiss-adapted
COG1794	K25316	C00515	5.1.1.10	high	-	-	-	-	+	+	-	-	Weiss-adapted
COG1794	K25316	C00064	5.1.1.10	high	-	-	-	-	+	+	-	-	Weiss-adapted
COG1794	K25316	C00062	5.1.1.10	high	-	-	-	-	+	+	-	-	Weiss-adapted
COG1794	K25316	C00047	5.1.1.10	high	-	-	-	-	+	+	-	-	Weiss-adapted
COG1794	K25316	C00065	5.1.1.10	high	-	-	-	-	+	+	-	-	Weiss-adapted
COG1795	K10713	C00067	4.2.1.147	high	-	-	-	-	-	+	-	+	Weiss-adapted
COG1795	K10713	C00001	4.2.1.147	high	-	-	-	-	-	+	-	+	Weiss-adapted
COG1797	K02224	C00001	6.3.5.11	high	-	-	-	-	+	-	-	-	Weiss-adapted
COG1797	K02224	C00064	6.3.5.11	high	-	-	-	-	+	-	-	-	Weiss-adapted
COG1797	K02224	C00009	6.3.5.11	high	-	-	-	-	+	-	-	-	Weiss-adapted
COG1797	K02224	C00064	6.3.5.9	high	-	-	-	-	+	-	-	-	Weiss-adapted
COG1797	K02224	C00009	6.3.5.9	high	-	-	-	-	+	-	-	-	Weiss-adapted
COG1797	K02224	C00001	6.3.5.9	high	-	-	-	-	+	-	-	-	Weiss-adapted
COG1809	K08097	C00074	4.4.1.19	high	-	-	-	-	-	+	-	-	Weiss-adapted
COG1809	K08097	C11536	4.4.1.19	high	-	-	-	-	-	+	-	-	Weiss-adapted
COG1809	K08097	C00094	4.4.1.19	high	-	-	-	-	-	+	-	-	Weiss-adapted
COG1812	K00789	C00009	2.5.1.6	high	-	-	-	-	+	-	-	-	Weiss-adapted
COG1812	K00789	C05335	2.5.1.6	high	-	-	-	-	+	-	-	-	Weiss-adapted
COG1812	K00789	C00001	2.5.1.6	high	-	-	-	-	+	-	-	-	Weiss-adapted
COG1812	K00789	C00073	2.5.1.6	high	-	-	-	-	+	-	-	-	Weiss-adapted
COG1812	K00789	C00013	2.5.1.6	high	-	-	-	-	+	-	-	-	Weiss-adapted
COG1816	K21053	C00147	3.5.4.2	high	-	-	-	-	+	+	-	+	Weiss-adapted
COG1816	K21053	C00262	3.5.4.2	high	-	-	-	-	+	+	-	+	Weiss-adapted
COG1816	K21053	C00014	3.5.4.2	high	-	-	-	-	+	+	-	+	Weiss-adapted
COG1816	K21053	C00001	3.5.4.2	high	-	-	-	-	+	+	-	+	Weiss-adapted
COG1820	K01443	C00033	3.5.1.25	high	+	-	-	-	-	+	-	+	Weiss-adapted
COG1820	K01443	C00001	3.5.1.25	high	+	-	-	-	-	+	-	+	Weiss-adapted
COG1828	K23270	C00009	6.3.5.3	high	-	-	+	-	+	-	-	-	Weiss-adapted
COG1828	K23264	C00001	6.3.5.3	high	-	-	+	-	+	-	-	-	Weiss-adapted
COG1828	K23264	C00009	6.3.5.3	high	-	-	+	-	+	-	-	-	Weiss-adapted
COG1828	K23264	C00064	6.3.5.3	high	-	-	+	-	+	-	-	-	Weiss-adapted
COG1828	K23270	C00001	6.3.5.3	high	-	-	+	-	+	-	-	-	Weiss-adapted
COG1828	K23270	C00064	6.3.5.3	high	-	-	+	-	+	-	-	-	Weiss-adapted
COG1830	K11645	C00111	4.1.2.13	high	-	-	-	-	+	-	-	-	Weiss-adapted
COG1830	K11645	C00577	4.1.2.13	high	-	-	-	-	+	-	-	-	Weiss-adapted
COG1830	K16306	C00111	4.1.2.13	high	-	-	-	-	+	-	-	-	Weiss-adapted
COG1830	K16306	C00118	4.1.2.13	high	-	-	-	-	+	-	-	-	Weiss-adapted
COG1830	K16306	C00577	4.1.2.13	high	-	-	-	-	+	-	-	-	Weiss-adapted
COG1830	K16306	C16849	2.2.1.10	high	-	-	-	-	+	-	-	-	Weiss-adapted
COG1830	K11645	C00118	4.1.2.13	high	-	-	-	-	+	-	-	-	Weiss-adapted
COG1830	K16306	C00441	2.2.1.10	high	-	-	-	-	+	-	-	-	Weiss-adapted
COG1838	K01678	C00122	4.2.1.2	high	-	-	-	-	+	+	-	-	Weiss-adapted
COG1838	K01678	C00001	4.2.1.2	high	-	-	-	-	+	+	-	-	Weiss-adapted
COG1845	K02276	C00001	7.1.1.9	high	-	-	-	-	-	-	+	-	Weiss-adapted
COG1845	K02276	C00007	7.1.1.9	high	-	-	-	-	-	-	+	-	Weiss-adapted
COG1850	K01601	C00001	4.1.1.39	high	-	-	-	-	-	+	-	-	Weiss-adapted
COG1850	K01601	C00197	4.1.1.39	high	-	-	-	-	-	+	-	-	Weiss-adapted
COG1850	K01601	C00011	4.1.1.39	high	-	-	-	-	-	+	-	-	Weiss-adapted
COG1850	K01601	C00007	4.1.1.39	high	-	-	-	-	-	+	-	-	Weiss-adapted
COG1850	K01601	C00988	4.1.1.39	high	-	-	-	-	-	+	-	-	Weiss-adapted
COG1865	K08260	C03194	3.5.1.90	high	+	-	-	-	-	-	-	-	Weiss-adapted
COG1865	K08260	C00001	3.5.1.90	high	+	-	-	-	-	-	-	-	Weiss-adapted
COG1866	K01610	C00074	4.1.1.49	high	-	-	-	-	+	-	-	-	Weiss-adapted
COG1866	K01610	C00011	4.1.1.49	high	-	-	-	-	+	-	-	-	Weiss-adapted
COG1874	K12308	C00001	3.2.1.23	high	-	-	+	-	-	-	-	-	Weiss-adapted
COG1877	K16055	C00009	3.1.3.12	high	-	-	-	-	-	+	-	+	Weiss-adapted
COG1877	K16055	C00001	3.1.3.12	high	-	-	-	-	-	+	-	+	Weiss-adapted
COG1877	K01087	C00009	3.1.3.12	high	-	-	-	-	-	+	-	+	Weiss-adapted
COG1877	K01087	C00001	3.1.3.12	high	-	-	-	-	-	+	-	+	Weiss-adapted
COG1878	K07130	C00001	3.5.1.9	high	+	-	-	-	-	+	-	-	Weiss-adapted
COG1878	K07130	C00058	3.5.1.9	high	+	-	-	-	-	+	-	-	Weiss-adapted
COG1878	K07130	C00108	3.5.1.9	high	+	-	-	-	-	+	-	-	Weiss-adapted
COG1882	K23121	C03912	4.2.1.172	high	-	-	-	-	-	+	-	-	Weiss-adapted
COG1882	K23121	C00001	4.2.1.172	high	-	-	-	-	-	+	-	-	Weiss-adapted
COG1882	K23121	C01157	4.2.1.172	high	-	-	-	-	-	+	-	-	Weiss-adapted
COG1883	K20509	C00011	7.2.4.1	high	-	-	-	-	+	-	-	-	Weiss-adapted
COG1891	K09733	C20954	4.2.3.153	high	-	-	-	-	+	-	-	-	Weiss-adapted
COG1891	K09733	C00009	4.2.3.153	high	-	-	-	-	+	-	-	-	Weiss-adapted
COG1891	K09733	C00118	4.2.3.153	high	-	-	-	-	+	-	-	-	Weiss-adapted
COG1891	K09733	C00001	4.2.3.153	high	-	-	-	-	+	-	-	-	Weiss-adapted
COG1893	K00077	C00966	1.1.1.169	high	-	-	-	-	+	+	-	+	Weiss-adapted
COG1900	K23975	C00441	2.8.1.16	high	+	-	-	-	-	-	-	-	Weiss-adapted
COG1900	K23975	C00001	2.8.1.16	high	+	-	-	-	-	-	-	-	Weiss-adapted
COG1900	K23975	C00283	2.8.1.16	high	+	-	-	-	-	-	-	-	Weiss-adapted
COG1900	K23975	C00155	2.8.1.16	high	+	-	-	-	-	-	-	-	Weiss-adapted
COG1902	K10680	C16392	NA	high	+	-	-	-	+	+	-	+	Weiss-adapted
COG1902	K10680	C16393	NA	high	+	-	-	-	+	+	-	+	Weiss-adapted
COG1902	K10680	C00001	NA	high	+	-	-	-	+	+	-	+	Weiss-adapted
COG1908	K14127	C03576	1.8.98.6	high	+	-	-	-	-	-	-	-	Weiss-adapted
COG1908	K14127	C03576	1.8.98.5	high	+	-	-	-	-	-	-	-	Weiss-adapted
COG1908	K14127	C00011	1.8.98.6	high	+	-	-	-	-	-	-	-	Weiss-adapted
COG1908	K14127	C00282	1.8.98.5	high	+	-	-	-	-	-	-	-	Weiss-adapted
COG1908	K14127	C00058	1.8.98.6	high	+	-	-	-	-	-	-	-	Weiss-adapted
COG1920	K14941	C00013	2.7.7.105	high	-	-	-	-	-	+	-	-	Weiss-adapted
COG1920	K14941	C00074	2.7.7.105	high	-	-	-	-	-	+	-	-	Weiss-adapted
COG1920	K14941	C19156	2.7.7.68	high	-	-	-	-	-	+	-	-	Weiss-adapted
COG1920	K14941	C00013	2.7.7.68	high	-	-	-	-	-	+	-	-	Weiss-adapted
COG1921	K01042	C00009	2.9.1.1	high	+	-	-	-	-	+	-	-	Weiss-adapted
COG1921	K01042	C05172	2.9.1.1	high	+	-	-	-	-	+	-	-	Weiss-adapted
COG1951	K01677	C00122	4.2.1.2	high	-	-	-	-	+	-	-	-	Weiss-adapted
COG1951	K01677	C00001	4.2.1.2	high	-	-	-	-	+	-	-	-	Weiss-adapted
COG1956	K08968	C00073	1.8.4.14	high	-	-	-	-	-	+	-	-	Weiss-adapted
COG1956	K08968	C00001	1.8.4.14	high	-	-	-	-	-	+	-	-	Weiss-adapted
COG1956	K08968	C15998	1.8.4.14	high	-	-	-	-	-	+	-	-	Weiss-adapted
COG1956	K08968	C02989	1.8.4.14	high	-	-	-	-	-	+	-	-	Weiss-adapted
COG1968	K06153	C00009	3.6.1.27	high	-	-	-	-	+	-	-	-	Weiss-adapted
COG1968	K06153	C00001	3.6.1.27	high	-	-	-	-	+	-	-	-	Weiss-adapted
COG1980	K01622	C00118	4.1.2.13	high	-	-	-	-	+	-	-	-	Weiss-adapted
COG1980	K01622	C00009	3.1.3.11	high	-	-	-	-	+	-	-	-	Weiss-adapted
COG1980	K01622	C00001	3.1.3.11	high	-	-	-	-	+	-	-	-	Weiss-adapted
COG1980	K01622	C00111	4.1.2.13	high	-	-	-	-	+	-	-	-	Weiss-adapted
COG1980	K01622	C00577	4.1.2.13	high	-	-	-	-	+	-	-	-	Weiss-adapted
COG1984	K23124	C01879	3.5.2.9	high	+	-	-	-	-	-	-	-	Weiss-adapted
COG1984	K23124	C00009	3.5.2.9	high	+	-	-	-	-	-	-	-	Weiss-adapted
COG1984	K23124	C00001	3.5.2.9	high	+	-	-	-	-	-	-	-	Weiss-adapted
COG1986	K01529	C00001	3.6.1.73	high	-	-	-	-	+	+	-	-	Weiss-adapted
COG1986	K01529	C00009	3.6.1.73	high	-	-	-	-	+	+	-	-	Weiss-adapted
COG1992	K21219	C01081	2.5.1.3	high	-	-	-	-	+	+	-	-	Weiss-adapted
COG1992	K21219	C04556	2.7.1.49	high	-	-	-	-	+	+	-	-	Weiss-adapted
COG1992	K21219	C04327	2.5.1.3	high	-	-	-	-	+	+	-	-	Weiss-adapted
COG1992	K21219	C04752	2.5.1.3	high	-	-	-	-	+	+	-	-	Weiss-adapted
COG1992	K21219	C00013	2.5.1.3	high	-	-	-	-	+	+	-	-	Weiss-adapted
COG1992	K21219	C20247	2.5.1.3	high	-	-	-	-	+	+	-	-	Weiss-adapted
COG1992	K21219	C00011	2.5.1.3	high	-	-	-	-	+	+	-	-	Weiss-adapted
COG1992	K21219	C04752	2.7.4.7	high	-	-	-	-	+	+	-	-	Weiss-adapted
COG1992	K21219	C01279	2.7.1.49	high	-	-	-	-	+	+	-	-	Weiss-adapted
COG1992	K21219	C20246	2.5.1.3	high	-	-	-	-	+	+	-	-	Weiss-adapted
COG1992	K21219	C04556	2.7.4.7	high	-	-	-	-	+	+	-	-	Weiss-adapted
COG2008	K01620	C00084	4.1.2.48	high	-	-	-	-	+	+	-	-	Weiss-adapted
COG2008	K01620	C00037	4.1.2.48	high	-	-	-	-	+	+	-	-	Weiss-adapted
COG2008	K01620	C00188	4.1.2.48	high	-	-	-	-	+	+	-	-	Weiss-adapted
COG2008	K01620	C05519	4.1.2.48	high	-	-	-	-	+	+	-	-	Weiss-adapted
COG2009	K00241	C00122	NA	high	-	-	+	-	+	-	-	-	Weiss-adapted
COG2009	K00241	C00042	NA	high	-	-	+	-	+	-	-	-	Weiss-adapted
COG2021	K00641	C01077	2.3.1.31	high	+	-	-	-	+	+	-	-	Weiss-adapted
COG2021	K00641	C00263	2.3.1.31	high	+	-	-	-	+	+	-	-	Weiss-adapted
COG2021	K00641	C00263	2.3.1.46	high	+	-	-	-	+	+	-	-	Weiss-adapted
COG2022	K03149	C20246	2.8.1.10	high	-	-	-	-	-	+	-	-	Weiss-adapted
COG2022	K03149	C00001	2.8.1.10	high	-	-	-	-	-	+	-	-	Weiss-adapted
[truncated: 1,622 more rows]
