# Supplementary material for: Volatile Organic Compound Metabolism on Early Earth
Source: J Mol Evol. 2024 Jul 17;92(5):605–17. doi: 10.1007/s00239-024-10184-x (PMC11458752; doi:10.1007/s00239-024-10184-x)
Supplement: Supplementary file 4 — Supplementary file4 (XLS 35 KB) [file 239_2024_10184_MOESM4_ESM.xls]

## Sheet: S4
Subclass	p.value	LUCA.Mean	Modern.Life.Mean
1-hydroxy-2-unsubstituted benzenoids	0.00727111	0	0.00222968
1-hydroxy-4-unsubstituted benzenoids	0.00717873	0	0.00221793
1,3,5-triazines	0.745055	0	4.45027e-05
1,4-dihydroxy-2-halobenzenoids	0.694703	0	6.61129e-05
2-phenoxypropionic acids	0.959895	0	2.41845e-06
Acrylic acids and derivatives	0.15164	0.00422077	0.00690821
Acyl chlorides	0.0133612	0	0.0019387
Alcohols and polyols	0.0051751	0.00805692	0.0187486
Alkanes	0.289321	0	0.000439385
Alkylthiols	0.000757078	0	0.00313109
Alpha hydroxy acids and derivatives	0.000766136	0.0092474	0.020703
Alpha-halocarboxylic acids and derivatives	0.000455376	0	0.00495171
Alpha-keto acids and derivatives	0.0574066	0.0266266	0.0186979
Amines	0.0148596	0.0212807	0.0289927
Amino acids, peptides, and analogues	0.218297	0.201955	0.144929
Aminotriazines	0.832046	0	2.03891e-05
Aminoxides	0.338626	0	0.000456298
Androstane steroids	0.205074	0	0.00154225
Aniline and substituted anilines	0.333319	0	0.000393299
Arylsulfates	0.322689	0	0.000462785
Benzenediols	0.000225302	0	0.00970786
Benzenesulfonic acids and derivatives	0.119401	0	0.000984233
Benzo-p-dioxins	0.942067	0	2.35228e-06
Benzoic acids and derivatives	0.21145	0.00844154	0.0142461
Benzonitriles	0.00180273	0.00422077	0.000780048
Benzoxazinones	0.901246	0	5.88213e-06
Benzoyl derivatives	0.193424	0	0.00193137
Benzyl alcohols	0.0485998	0	0.00252894
Benzyl cyanides	0.00183892	0.00422077	0.000619404
Benzylisoquinolines	0.978855	0	3.57296e-07
Benzyloxycarbonyls	0.959895	0	1.46447e-06
Beta hydroxy acids and derivatives	0.000116802	0	0.00977077
Beta lactams	0.875323	0	1.12714e-05
Biphenyls and derivatives	0.852048	0	2.76269e-05
Branched unsaturated hydrocarbons	0.76689	0	3.57866e-05
Bromohydrins	0.50092	0	0.00017156
Carbohydrates and carbohydrate conjugates	0.0862401	0.0703604	0.0572871
Carbonyl compounds	0.00283993	0.0353628	0.0699407
Carboximidic acids	0.674699	0.0126623	0.00886468
Carboxylic acid derivatives	0.0418707	0	0.0016368
Carboxylic acids	0.334817	0.02999	0.024497
Chalcones and dihydrochalcones	0.729162	0	4.44251e-05
Chlorohydrins	0.701019	0.00922514	0.00728766
Cinnamic acids	0.114011	0	0.000934669
Cresols	0.0666492	0	0.00161046
Cyanates	0.233803	0	0.000535994
Cycloalkanes	0.363355	0	0.00032786
Cyclohexyl halides	0.408041	0	0.000279734
Cyclopropanecarboxylic acids and derivatives	0.913806	0	5.75504e-06
Dialkylthioethers	0.259667	0	0.000557225
Dibenzazepines	0.356361	0	0.000309998
Dibenzofurans	0.942067	0	2.35228e-06
Dibenzothiophenes	0.917246	0	4.3145e-06
Dicarboxylic acids and derivatives	0.67695	0.0218199	0.0223863
Diphenylethers	NaN	0	0
Diphenylmethanes	0.882488	0	8.91484e-06
Diterpenoids	0.703824	0	7.19843e-05
Fatty acid esters	0.362072	0	0.000337453
Fatty acids and conjugates	3.24904e-05	0.00807917	0.0291893
Fatty alcohols	0.56927	0.00922514	0.00626681
Fatty aldehydes	0.230748	0	0.00108823
Flavans	0.729162	0	8.81054e-05
Furanones	0.0160026	0	0.0107174
Furoic acid and derivatives	0.653149	0	9.29698e-05
Gamma butyrolactones	0.947335	0	4.32142e-06
Gamma-keto acids and derivatives	0.90731	0	6.89619e-06
Glycerophosphates	0.0264171	0.00344435	0.00715985
Guanidines	0.895537	0	6.64272e-06
Halobenzenes	0.478501	0	0.000191009
Halogen hydrides	0.000370864	0	0.00518638
Halomethanes	0.303541	0	0.000438358
Halophenols	0.47535	0	0.00019541
Hydrazines and derivatives	0.507253	0	0.000166116
Hydropyridines	0.166727	0	0.000968446
Hydroxycinnamic acids and derivatives	0.806735	0	2.36533e-05
Hydroxycoumarins	0.913806	0	4.48818e-06
Imidazoles	0.0207991	0.0273555	0.0164003
Imidazolidines	0.167392	0.000862069	0.00236268
Imidazolines	0.0282149	0	0.00158006
Imines	0.502856	0	0.000174253
Indoles	0.514556	0.00844154	0.00493278
Indolines	0.814258	0	2.42187e-05
Indolyl carboxylic acids and derivatives	0.736448	0	4.24398e-05
Isofamides	0.356361	0	0.000319787
Isoprenoid phosphates	0.907567	0.0193066	0.0187634
Isoquinolones and derivatives	0.184674	0	0.000665063
Ketene acetals	0.726105	0	4.62069e-05
Lineolic acids and derivatives	0.748366	0	3.80431e-05
Lipoamides	0.0320713	0.012382	0.00460133
Lipoic acids and derivatives	0.54128	0.00344435	0.00209728
Medium-chain hydroxy acids and derivatives	0.00265194	0	0.00257608
Medium-chain keto acids and derivatives	0.182869	0	0.00127698
Methoxybenzenes	0.967963	0	7.97976e-07
Methoxyphenols	0.0324914	0	0.00193796
Miscellaneous metallic oxoanionic compounds	1.87574e-05	0	0.0102596
Monoterpenoids	0.00181973	0	0.0092257
Nitrobenzenes	0.292364	0	0.000403543
Nitrogen mustard compounds	0.642549	0.00922514	0.00679778
Nitronaphthalenes	0.00916899	0	0.00440201
Nitrophenols	0.00373396	0	0.00231522
Non-metal chlorates	0.967963	0	7.82686e-07
Non-metal chlorites	0.913806	0	6.75617e-06
Non-metal hypochlorites	0.607992	0	0.000100151
Non-metal nitrates	0.00412584	0	0.00229077
Non-metal nitrites	0.166813	0.00203029	0.00300377
Non-metal phosphates	0.0312862	0.0252168	0.00972058
Non-metal phosphonates	0.7506	0	4.55358e-05
Non-metal pyrophosphates	1.87358e-05	0.0252168	0.00553466
Non-metal selenates	0.494403	0.00480305	0.00294413
Non-metal selenites	0.0439616	0.0174474	0.00523626
Non-metal selenophosphates	0.123759	0.00693654	0.00177582
Non-metal sulfates	0.171443	0.00580305	0.00374225
Non-metal sulfites	0.758549	0.00422077	0.00494825
Non-metal superoxides	0.0145624	0.00244435	0.00486886
Non-metal tetrathionates	0.102667	0	0.00108346
Non-metal thiosulfates	0.890425	0.00422077	0.00407349
O-methylated flavonoids	NaN	0	0
Organic carbonic acids	0.00610083	0.019509	0.00890704
Organic cyanides	0.770292	0.00422077	0.00505194
Organic isocyanides	0.452808	0	0.000221826
Organic nitro compounds	0.0124312	0	0.00201996
Organic phosphonic acids	0.0386191	0	0.00264032
Organic phosphoramides	0.356361	0	0.000619996
Organic pyrophosphates	0.789831	0	6.61399e-05
Organoarsenic compounds	0.206347	0	0.00069306
Organoselenium compounds	0.0507284	0.0174474	0.00539216
Organosulfonic acids and derivatives	0.00145375	0.000862069	0.00619272
Other non-metal hydrides	0.077422	0	0.0014288
Other non-metal nitrides	0.0622098	0.00205255	0.00438122
Other non-metal oxides	0.00149108	0.0337579	0.0132073
Other non-metal sulfides	0.43581	0.00422077	0.00596346
Oximes	0.895537	0	2.48712e-05
Peroxycarboxylic acids and derivatives	0.289826	0	0.00130071
Phenethylamines	0.0429417	0	0.00126301
Phenoxyacetic acid derivatives	0.725094	0	9.557e-05
Phenylacetaldehydes	0.444004	0.00461257	0.00588766
Phenylacetamides	0.310227	0.00422077	0.00242773
Phenylpropanes	0.959895	0	1.46447e-06
Phenylpyruvic acid derivatives	0.00265568	0.0162882	0.00562268
Phosphate esters	0.47841	0.0580348	0.0493725
Piperidinecarboxylic acids and derivatives	0.11873	0	0.000939588
Purines and purine derivatives	0.171392	0.0391389	0.0334958
Pyranones and derivatives	0.937241	0	5.14006e-06
Pyrazines	0.947335	0	1.68391e-06
Pyrazinium compounds	0.858007	0	1.42199e-05
Pyridinecarboxylic acids and derivatives	0.00232395	0.00491461	0.0146572
Pyrimidine deoxyribonucleotides	0.00273851	0	0.00250673
Pyrimidines and pyrimidine derivatives	0.674894	0.0265799	0.0323725
Pyrrolidinylpyridines	0.882488	0	1.86934e-05
Pyrrolo[2,3-d]pyrimidines	0.00552573	0	0.00251939
Quaternary ammonium salts	0.802507	0.00922514	0.0103636
Quinonimines	0.890128	0	7.01337e-06
Sesquiterpenoids	0.00460852	0	0.00323273
Short-chain keto acids and derivatives	0.803094	0.0497665	0.0521818
Styrenes	0.650072	0	9.64872e-05
Substituted pyrroles	0.814258	0	2.12671e-05
Sulfanilides	0.602703	0	0.000103717
Sulfinic acids	0.558081	0.000862069	0.000929208
Sulfones	0.369519	0	0.000316396
Sulfuric acid esters	0.340117	0	0.000366737
Terpene lactones	0.953192	0	1.37984e-06
Thiazoles	0.161567	0.023652	0.00888347
Thiophosphoric acid esters	0.334784	0	0.000516404
Toluenes	0.523361	0	0.00018423
Transition metal alkyls	0.730189	0	5.48073e-05
Triazinones	0.832046	0	4.02943e-05
Tyrosols and derivatives	0.404382	0	0.000292677
Unsaturated aliphatic hydrocarbons	0.314058	0	0.000514398
Ureas	0.283256	0.00361257	0.00529554
Vinyl chlorides	0.895104	0.00922514	0.00919269
Xylenes	0.100132	0	0.00104658
