# Supplementary material for: Volatile Organic Compound Metabolism on Early Earth
Source: J Mol Evol. 2024 Jul 17;92(5):605–17. doi: 10.1007/s00239-024-10184-x (PMC11458752; doi:10.1007/s00239-024-10184-x)
Supplement: Supplementary file 5 — Supplementary file5 (XLS 21 KB) [file 239_2024_10184_MOESM5_ESM.xls]

## Sheet: S5
Pathway	Title	p.value	Total.Enzymes.in.Pathway	Enzymes.LUCA.Associated
map00010	Glycolysis / Gluconeogenesis	4.12e-06	50	18
map00020	Citrate cycle	0.00236278	26	8
map00030	Pentose phosphate pathway	0.0203578	59	11
map00195	Photosynthesis	0.0428838	3	1
map00220	Arginine biosynthesis	1.89e-06	33	15
map00230	Purine metabolism	1.61e-05	109	27
map00240	Pyrimidine metabolism	6.31e-05	63	18
map00250	Alanine, aspartate and glutamate metabolism	1.2e-06	50	19
map00260	Glycine, serine and threonine metabolism	0.000709279	72	17
map00261	Monobactam biosynthesis	0.00125151	10	5
map00270	Cysteine and methionine metabolism	0.00260335	89	18
map00290	Valine, leucine and isoleucine biosynthesis	0.000278838	14	7
map00300	Lysine biosynthesis	0.0032203	33	9
map00332	Carbapenem biosynthesis	0.0192051	5	2
map00340	Histidine metabolism	0.00118187	39	11
map00400	Phenylalanine, tyrosine and tryptophan biosynthesis	1.07e-05	39	15
map00450	Selenocompound metabolism	0.0348438	17	5
map00620	Pyruvate metabolism	0.0486547	76	12
map00670	One carbon pool by folate	0.00142942	29	9
map00710	Carbon fixation in photosynthetic organisms	3.13e-06	22	12
map00720	Carbon fixation pathways in prokaryotes	0.0115521	54	11
map00730	Thiamine metabolism	0.00361293	28	8
map00740	Riboflavin metabolism	0.0148655	30	7
map00770	Pantothenate and CoA biosynthesis	0.003871	34	9
map00780	Biotin metabolism	0.0247646	21	5
map00785	Lipoic acid metabolism	0.00498196	14	5
map00790	Folate biosynthesis	0.0475638	53	9
map00910	Nitrogen metabolism	0.0497705	39	7
map00983	Drug metabolism - other enzymes	0.000707841	26	9
